# Supplementary material for: Deciphering the secretome of leukocyte-platelet rich fibrin: towards a better understanding of its wound healing properties
Source: Sci Rep. 2020 Sep 3;10:14571. doi: 10.1038/s41598-020-71419-7 (PMC7471699; doi:10.1038/s41598-020-71419-7)
Supplement: Supplementary file 4 — Supplementary Table 3. [file 41598_2020_71419_MOESM4_ESM.xlsx]

## Sheet: 30ppm (Pool D3 to Pool D7)
Deciphering the secretome of leukocyte-platelet rich fibrin: towards a better understanding of its wound healing properties
Lidia Hermida-Nogueira1, María N. Barrachina1, Luis A. Morán1, Susana Bravo2, Pedro Diz3, Ángel García1#*, Juan Blanco4#.
Proteins found between condition day 3 vs day 7
Peak Name	Group	t-value	p-value	Log (p)	Mean 1	Mean 2	Median 1	Median 2	Sigma 1	Sigma 2	Delta	Fold Change	Log (Fold Change)
sp|P02768|ALBU_HUMAN	Serum albumin OS=Homo sapiens OX=9606 GN=ALB PE=1 SV=2	87.0685	1.0431e-07	-6.98167	9.06062e+07	1.14669e+07	9.07656e+07	1.15465e+07	1.55017e+06	274656	7.91393e+07	7.90154	0.897712
sp|Q86UX7|URP2_HUMAN	Fermitin family homolog 3 OS=Homo sapiens OX=9606 GN=FERMT3 PE=1 SV=1	61.0713	4.30553e-07	-6.36597	492975	174358	490852	174233	9002.89	776.684	318617	2.82737	0.451382
sp|P26038|MOES_HUMAN	Moesin OS=Homo sapiens OX=9606 GN=MSN PE=1 SV=3	58.7605	5.02311e-07	-6.29903	670798	211422	669206	214305	4398.56	12806.5	459376	3.17279	0.501441
sp|P01871|IGHM_HUMAN	Immunoglobulin heavy constant mu OS=Homo sapiens OX=9606 GN=IGHM PE=1 SV=4	56.2223	5.99242e-07	-6.2224	9.61309e+06	2.76283e+06	9.6442e+06	2.768e+06	198427	71856.9	6.85025e+06	3.47943	0.541508
sp|A0A0B4J1X5|HV374_HUMAN	Immunoglobulin heavy variable 3-74 OS=Homo sapiens OX=9606 GN=IGHV3-74 PE=3 SV=1	55.1338	6.4793e-07	-6.18847	420833	87033.9	421973	86877.2	3008.51	10045.6	333799	4.83528	0.684421
sp|P02787|TRFE_HUMAN	Serotransferrin OS=Homo sapiens OX=9606 GN=TF PE=1 SV=3	53.3229	7.40419e-07	-6.13052	3.06825e+06	504452	3.02783e+06	513544	71264.6	43088.1	2.5638e+06	6.08234	0.784071
sp|P07996|TSP1_HUMAN	Thrombospondin-1 OS=Homo sapiens OX=9606 GN=THBS1 PE=1 SV=2	52.8329	7.68237e-07	-6.1145	3.52569e+07	7.82243e+06	3.52171e+07	7.93621e+06	855843	276500	2.74345e+07	4.50716	0.653903
sp|P05164|PERM_HUMAN	Myeloperoxidase OS=Homo sapiens OX=9606 GN=MPO PE=1 SV=1	52.3219	7.98659e-07	-6.09764	2.21191e+06	676494	2.21556e+06	665825	46879.3	19642.6	1.53542e+06	3.26967	0.514504
sp|P23142|FBLN1_HUMAN	Fibulin-1 OS=Homo sapiens OX=9606 GN=FBLN1 PE=1 SV=4	48.9983	1.03806e-06	-5.98378	488500	137483	487518	139284	10185.3	7086.72	351017	3.55317	0.550616
sp|P02776|PLF4_HUMAN	Platelet factor 4 OS=Homo sapiens OX=9606 GN=PF4 PE=1 SV=2	40.2315	2.28087e-06	-5.6419	528220	82031.3	518387	81026.7	17144.1	8664.76	446188	6.43925	0.808835
sp|P27797|CALR_HUMAN	Calreticulin OS=Homo sapiens OX=9606 GN=CALR PE=1 SV=1	34.5019	4.21065e-06	-5.37565	350243	77976.7	348938	74378.5	10488.1	8764.72	272267	4.49164	0.652405
sp|P06733|ENOA_HUMAN	Alpha-enolase OS=Homo sapiens OX=9606 GN=ENO1 PE=1 SV=2	33.9792	4.47505e-06	-5.3492	1.36149e+06	507124	1.36886e+06	503940	14333.5	41124	854365	2.68473	0.4289
sp|P01023|A2MG_HUMAN	Alpha-2-macroglobulin OS=Homo sapiens OX=9606 GN=A2M PE=1 SV=3	32.2137	5.53607e-06	-5.2568	1.60503e+07	9.20517e+06	1.60338e+07	9.32456e+06	249552	270520	6.84513e+06	1.74362	0.241451
sp|P02788|TRFL_HUMAN	Lactotransferrin OS=Homo sapiens OX=9606 GN=LTF PE=1 SV=6	30.2674	7.09734e-06	-5.1489	4.30399e+06	1.34452e+06	4.26779e+06	1.34405e+06	158118	60663.1	2.95947e+06	3.20114	0.505305
sp|P21926|CD9_HUMAN	CD9 antigen OS=Homo sapiens OX=9606 GN=CD9 PE=1 SV=4	29.5614	7.79731e-06	-5.10806	123040	26957.8	124905	26915.4	5027.13	2533.92	96082.5	4.56418	0.659363
sp|P01619|KV320_HUMAN	Immunoglobulin kappa variable 3-20 OS=Homo sapiens OX=9606 GN=IGKV3-20 PE=1 SV=2	27.5321	1.03511e-05	-4.98501	526538	81969.9	516130	74566	21317.3	18104.7	444568	6.42356	0.807776
sp|Q14624|ITIH4_HUMAN	Inter-alpha-trypsin inhibitor heavy chain H4 OS=Homo sapiens OX=9606 GN=ITIH4 PE=1 SV=4	27.1214	1.09894e-05	-4.95902	563449	225315	569935	230932	17516.5	12628.6	338134	2.50072	0.398064
sp|P23528|COF1_HUMAN	Cofilin-1 OS=Homo sapiens OX=9606 GN=CFL1 PE=1 SV=3	26.2393	1.25356e-05	-4.90185	257368	86520.8	255770	80647.9	3532.8	10710	170847	2.97464	0.473435
sp|P07359|GP1BA_HUMAN	Platelet glycoprotein Ib alpha chain OS=Homo sapiens OX=9606 GN=GP1BA PE=1 SV=2	23.6468	1.89629e-05	-4.7221	823538	146650	803605	144019	49232.9	5855.35	676888	5.61568	0.749402
sp|P04217|A1BG_HUMAN	Alpha-1B-glycoprotein OS=Homo sapiens OX=9606 GN=A1BG PE=1 SV=4	23.6076	1.90882e-05	-4.71923	217916	75410.3	220084	72900.1	8588.3	5962.98	142506	2.88974	0.460859
sp|P00915|CAH1_HUMAN	Carbonic anhydrase 1 OS=Homo sapiens OX=9606 GN=CA1 PE=1 SV=2	-23.1736	2.05496e-05	-4.6872	205714	696331	205436	704447	8386.02	35698.1	-490617	0.295425	-0.529553
sp|P01859|IGHG2_HUMAN	Immunoglobulin heavy constant gamma 2 OS=Homo sapiens OX=9606 GN=IGHG2 PE=1 SV=2	22.7761	2.20127e-05	-4.65733	961272	168766	985018	164291	57284.8	18725.4	792506	5.69589	0.755561
sp|Q99880|H2B1L_HUMAN	Histone H2B type 1-L OS=Homo sapiens OX=9606 GN=HIST1H2BL PE=1 SV=3	21.2157	2.9182e-05	-4.53489	306126	141962	303238	141946	12094.3	5774.98	164164	2.15639	0.333728
sp|P07737|PROF1_HUMAN	Profilin-1 OS=Homo sapiens OX=9606 GN=PFN1 PE=1 SV=2	20.9745	3.05372e-05	-4.51517	3.95744e+06	1.36863e+06	3.99265e+06	1.33569e+06	185161	106854	2.58882e+06	2.89154	0.46113
sp|P07225|PROS_HUMAN	Vitamin K-dependent protein S OS=Homo sapiens OX=9606 GN=PROS1 PE=1 SV=1	19.9467	3.72759e-05	-4.42857	449749	193957	450137	192490	20156.1	9331.65	255792	2.3188	0.365264
sp|P62834|RAP1A_HUMAN	Ras-related protein Rap-1A OS=Homo sapiens OX=9606 GN=RAP1A PE=1 SV=1	19.7994	3.83878e-05	-4.41581	345685	84480.4	344932	82426.6	21979.6	6247.28	261204	4.0919	0.611924
sp|P01857|IGHG1_HUMAN	Immunoglobulin heavy constant gamma 1 OS=Homo sapiens OX=9606 GN=IGHG1 PE=1 SV=1	19.7632	3.86672e-05	-4.41266	4.74403e+06	770614	4.91763e+06	757380	345820	40904	3.97341e+06	6.15617	0.789311
sp|P05106|ITB3_HUMAN	Integrin beta-3 OS=Homo sapiens OX=9606 GN=ITGB3 PE=1 SV=2	19.702	3.9146e-05	-4.40731	623930	144064	616964	141892	27998.8	31555.4	479867	4.33093	0.636582
sp|P01615|KVD28_HUMAN	Immunoglobulin kappa variable 2D-28 OS=Homo sapiens OX=9606 GN=IGKV2D-28 PE=1 SV=2	18.0527	5.53539e-05	-4.25685	224628	76487.5	227478	76265.3	11377.8	8518.35	148141	2.9368	0.467874
sp|P50453|SPB9_HUMAN	Serpin B9 OS=Homo sapiens OX=9606 GN=SERPINB9 PE=1 SV=1	17.9977	5.60267e-05	-4.25161	165600	0	162429	0	15936.9	0	165600	Infinity	Infinity
sp|P04003|C4BPA_HUMAN	C4b-binding protein alpha chain OS=Homo sapiens OX=9606 GN=C4BPA PE=1 SV=2	17.9531	5.658e-05	-4.24734	150861	30981	156678	32442.9	10957.7	3700.13	119880	4.86947	0.687482
sp|P02743|SAMP_HUMAN	Serum amyloid P-component OS=Homo sapiens OX=9606 GN=APCS PE=1 SV=2	17.7177	5.9615e-05	-4.22464	344072	132461	353747	137144	16771.5	12110.2	211611	2.59753	0.414561
sp|O15144|ARPC2_HUMAN	Actin-related protein 2/3 complex subunit 2 OS=Homo sapiens OX=9606 GN=ARPC2 PE=1 SV=1	17.5233	6.22756e-05	-4.20568	27090.7	0	28103	0	2677.71	0	27090.7	Infinity	Infinity
sp|P01834|IGKC_HUMAN	Immunoglobulin kappa constant OS=Homo sapiens OX=9606 GN=IGKC PE=1 SV=2	17.3858	6.42471e-05	-4.19215	4.83552e+06	860029	4.97437e+06	865439	395803	14155.8	3.97549e+06	5.62251	0.74993
sp|P01876|IGHA1_HUMAN	Immunoglobulin heavy constant alpha 1 OS=Homo sapiens OX=9606 GN=IGHA1 PE=1 SV=2	17.3542	6.47118e-05	-4.18902	2.31826e+06	607891	2.28635e+06	662436	119002	122387	1.71037e+06	3.81361	0.581336
sp|P00450|CERU_HUMAN	Ceruloplasmin OS=Homo sapiens OX=9606 GN=CP PE=1 SV=1	17.2002	6.70345e-05	-4.1737	296837	62841.6	301678	66107.5	18836.2	14157.1	233995	4.72357	0.67427
sp|P12259|FA5_HUMAN	Coagulation factor V OS=Homo sapiens OX=9606 GN=F5 PE=1 SV=4	17.1127	6.84001e-05	-4.16494	197841	93578.6	199952	95759.9	9162.67	5235.26	104262	2.11417	0.325139
sp|Q9BTM1|H2AJ_HUMAN	Histone H2A.J OS=Homo sapiens OX=9606 GN=H2AFJ PE=1 SV=1	17.0943	6.86909e-05	-4.1631	2.1692e+06	402449	2.2167e+06	359433	156067	87685.5	1.76675e+06	5.39001	0.731589
sp|P02790|HEMO_HUMAN	Hemopexin OS=Homo sapiens OX=9606 GN=HPX PE=1 SV=2	17.0779	6.89529e-05	-4.16145	843227	164599	835195	150166	63720.8	26015.8	678629	5.12293	0.709519
sp|P68871|HBB_HUMAN	Hemoglobin subunit beta OS=Homo sapiens OX=9606 GN=HBB PE=1 SV=2	-16.8182	7.32593e-05	-4.13514	1.14511e+07	2.66989e+07	1.21245e+07	2.66509e+07	1.55871e+06	190518	-1.52477e+07	0.4289	-0.367644
sp|P08238|HS90B_HUMAN	Heat shock protein HSP 90-beta OS=Homo sapiens OX=9606 GN=HSP90AB1 PE=1 SV=4	16.3436	8.20357e-05	-4.086	41047.4	16319.9	40479.7	16656	1956.17	1743.77	24727.5	2.51517	0.400568
sp|P01024|CO3_HUMAN	Complement C3 OS=Homo sapiens OX=9606 GN=C3 PE=1 SV=2	15.757	9.47726e-05	-4.02332	2.45846e+06	829836	2.41837e+06	827830	178100	18155.4	1.62863e+06	2.96259	0.471672
sp|P24158|PRTN3_HUMAN	Myeloblastin OS=Homo sapiens OX=9606 GN=PRTN3 PE=1 SV=3	15.461	0.000102138	-3.99081	91507.6	16123.3	95625.6	16428.3	8404.98	822.123	75384.3	5.67549	0.754003
sp|P01042|KNG1_HUMAN	Kininogen-1 OS=Homo sapiens OX=9606 GN=KNG1 PE=1 SV=2	15.1394	0.000110967	-3.95481	170572	59916.5	168654	59964.2	3405.25	12193.2	110655	2.84683	0.454361
sp|P0DP03|HV335_HUMAN	Immunoglobulin heavy variable 3-30-5 OS=Homo sapiens OX=9606 GN=IGHV3-30-5 PE=3 SV=1	14.9687	0.000116038	-3.9354	107991	33531.3	107364	32978.5	8404.45	1896.65	74459.4	3.22059	0.507936
sp|A0A0A0MS15|HV349_HUMAN	Immunoglobulin heavy variable 3-49 OS=Homo sapiens OX=9606 GN=IGHV3-49 PE=3 SV=1	14.9637	0.000116191	-3.93483	38690.2	8361.69	37407.6	8617.75	2686.98	2259.19	30328.5	4.62708	0.665307
sp|Q5SYB0|FRPD1_HUMAN	FERM and PDZ domain-containing protein 1 OS=Homo sapiens OX=9606 GN=FRMPD1 PE=1 SV=1	14.2765	0.000139827	-3.85441	122147	21380.4	116800	20805.9	12064.2	1977.46	100766	5.71303	0.756866
sp|P35237|SPB6_HUMAN	Serpin B6 OS=Homo sapiens OX=9606 GN=SERPINB6 PE=1 SV=3	13.8353	0.000158207	-3.80077	232788	127967	228637	127651	8929.73	9615.79	104821	1.81912	0.259862
sp|P40197|GPV_HUMAN	Platelet glycoprotein V OS=Homo sapiens OX=9606 GN=GP5 PE=1 SV=1	13.7262	0.000163206	-3.78726	174576	26083.6	180297	26482	12315.8	14121.6	148493	6.69296	0.825618
sp|P09211|GSTP1_HUMAN	Glutathione S-transferase P OS=Homo sapiens OX=9606 GN=GSTP1 PE=1 SV=2	13.6936	0.000164737	-3.78321	154747	46741.1	150517	49729.8	8460.56	10726	108006	3.31072	0.519922
sp|P08603|CFAH_HUMAN	Complement factor H OS=Homo sapiens OX=9606 GN=CFH PE=1 SV=4	13.0537	0.000198797	-3.70159	430606	133767	439631	132394	34802.2	18441.8	296839	3.21907	0.507731
sp|P16109|LYAM3_HUMAN	P-selectin OS=Homo sapiens OX=9606 GN=SELP PE=1 SV=3	12.8719	0.00021004	-3.6777	92080.3	16728.2	90283.1	14767	8386.54	5698.57	75352.2	5.50451	0.740719
sp|P0DP08|HVD82_HUMAN	Immunoglobulin heavy variable 4-38-2 OS=Homo sapiens OX=9606 GN=IGHV4-38-2 PE=3 SV=1	12.7779	0.000216168	-3.66521	205304	20541	209653	15874.1	9363.11	23228.8	184763	9.99486	0.999777
sp|P37802|TAGL2_HUMAN	Transgelin-2 OS=Homo sapiens OX=9606 GN=TAGLN2 PE=1 SV=3	12.7491	0.000218084	-3.66138	1.67361e+06	671809	1.63707e+06	689664	117053	69442	1.0018e+06	2.4912	0.396409
sp|P02675|FIBB_HUMAN	Fibrinogen beta chain OS=Homo sapiens OX=9606 GN=FGB PE=1 SV=2	-12.4977	0.000235784	-3.62749	8.87706e+07	1.50846e+08	9.08764e+07	1.51074e+08	5.05971e+06	6.95773e+06	-6.20751e+07	0.588486	-0.230264
sp|P04433|KV311_HUMAN	Immunoglobulin kappa variable 3-11 OS=Homo sapiens OX=9606 GN=IGKV3-11 PE=1 SV=1	12.2428	0.0002556	-3.59244	299028	54672.8	288768	55698.1	34241	4760.18	244355	5.46941	0.737941
sp|P02747|C1QC_HUMAN	Complement C1q subcomponent subunit C OS=Homo sapiens OX=9606 GN=C1QC PE=1 SV=3	11.943	0.00028162	-3.55034	64455.3	4017.8	66954.1	0	5328.92	6959.03	60437.5	16.0424	1.20527
sp|Q03591|FHR1_HUMAN	Complement factor H-related protein 1 OS=Homo sapiens OX=9606 GN=CFHR1 PE=1 SV=2	11.9427	0.000281654	-3.55028	151959	12380.1	159181	8933.47	16128.6	12233.5	139579	12.2745	1.089
sp|P02679|FIBG_HUMAN	Fibrinogen gamma chain OS=Homo sapiens OX=9606 GN=FGG PE=1 SV=3	-11.5293	0.000323193	-3.49054	9.01825e+07	1.44277e+08	9.01135e+07	1.41011e+08	1.5676e+06	7.97401e+06	-5.40947e+07	0.625064	-0.204075
sp|Q5JXB2|UE2NL_HUMAN	Putative ubiquitin-conjugating enzyme E2 N-like OS=Homo sapiens OX=9606 GN=UBE2NL PE=1 SV=1	11.5017	0.000326232	-3.48647	70524.4	44632.9	70601.9	46424.8	697.906	3836.05	25891.5	1.5801	0.198684
sp|P02647|APOA1_HUMAN	Apolipoprotein A-I OS=Homo sapiens OX=9606 GN=APOA1 PE=1 SV=1	11.2522	0.000355361	-3.44933	2.76931e+06	809693	2.65893e+06	841601	294815	63821.3	1.95962e+06	3.4202	0.534052
sp|P05155|IC1_HUMAN	Plasma protease C1 inhibitor OS=Homo sapiens OX=9606 GN=SERPING1 PE=1 SV=2	11.1153	0.000372729	-3.42861	276856	64630.6	273267	70204.9	31078.3	11304.2	212225	4.28367	0.631816
sp|P20160|CAP7_HUMAN	Azurocidin OS=Homo sapiens OX=9606 GN=AZU1 PE=1 SV=3	10.994	0.000388997	-3.41005	108589	27010.9	109198	26292.3	12677.2	2114.13	81578.3	4.0202	0.604248
sp|P00738|HPT_HUMAN	Haptoglobin OS=Homo sapiens OX=9606 GN=HP PE=1 SV=1	10.9874	0.00038991	-3.40904	1.37738e+06	258751	1.4663e+06	261180	175158	20389.4	1.11863e+06	5.32321	0.726173
sp|P01137|TGFB1_HUMAN	Transforming growth factor beta-1 OS=Homo sapiens OX=9606 GN=TGFB1 PE=1 SV=2	10.9593	0.000393819	-3.4047	246850	60192.6	262817	55988.4	28524.5	7523.82	186657	4.10099	0.612889
sp|P63261|ACTG_HUMAN	Actin, cytoplasmic 2 OS=Homo sapiens OX=9606 GN=ACTG1 PE=1 SV=1	10.8981	0.000402485	-3.39525	739179	233675	714116	226455	44981.4	66567.4	505504	3.16328	0.500138
sp|P01009|A1AT_HUMAN	Alpha-1-antitrypsin OS=Homo sapiens OX=9606 GN=SERPINA1 PE=1 SV=3	10.8347	0.000411735	-3.38538	6.74812e+06	5.06886e+06	6.83461e+06	5.04455e+06	179072	199996	1.67926e+06	1.33129	0.124272
sp|P29401|TKT_HUMAN	Transketolase OS=Homo sapiens OX=9606 GN=TKT PE=1 SV=3	10.7553	0.000423686	-3.37296	815371	346560	832994	353526	36519.3	66078.4	468811	2.35276	0.371577
sp|Q86WZ0|HEAT4_HUMAN	HEAT repeat-containing protein 4 OS=Homo sapiens OX=9606 GN=HEATR4 PE=2 SV=2	10.6976	0.000432641	-3.36387	509877	117074	491041	117940	63170.8	7367.75	392802	4.35516	0.639004
sp|P52566|GDIR2_HUMAN	Rho GDP-dissociation inhibitor 2 OS=Homo sapiens OX=9606 GN=ARHGDIB PE=1 SV=3	10.6402	0.000441783	-3.35479	637119	264176	665415	252385	56455.7	22323.9	372942	2.41172	0.382327
sp|P18206|VINC_HUMAN	Vinculin OS=Homo sapiens OX=9606 GN=VCL PE=1 SV=4	10.6235	0.000444484	-3.35214	1.82038e+06	878152	1.82874e+06	860987	103302	113700	942224	2.07296	0.316591
sp|Q9UJC5|SH3L2_HUMAN	SH3 domain-binding glutamic acid-rich-like protein 2 OS=Homo sapiens OX=9606 GN=SH3BGRL2 PE=1 SV=2	10.619	0.00044521	-3.35143	76947.7	43529.5	78028.2	42873.8	4244.8	3419.46	33418.1	1.76771	0.247411
sp|O95866|G6B_HUMAN	Megakaryocyte and platelet inhibitory receptor G6b OS=Homo sapiens OX=9606 GN=MPIG6B PE=1 SV=1	10.5972	0.00044879	-3.34796	19106.8	0	19100.2	0	3122.91	0	19106.8	Infinity	Infinity
sp|P14780|MMP9_HUMAN	Matrix metalloproteinase-9 OS=Homo sapiens OX=9606 GN=MMP9 PE=1 SV=3	10.4479	0.000474213	-3.32403	533522	267198	536586	265512	40839.1	16778	266324	1.99673	0.300319
sp|P01011|AACT_HUMAN	Alpha-1-antichymotrypsin OS=Homo sapiens OX=9606 GN=SERPINA3 PE=1 SV=2	9.84316	0.000597456	-3.22369	499865	282774	507005	276405	16884.3	34266.4	217091	1.76772	0.247413
sp|P23284|PPIB_HUMAN	Peptidyl-prolyl cis-trans isomerase B OS=Homo sapiens OX=9606 GN=PPIB PE=1 SV=2	9.81942	0.000603061	-3.21964	1.80484e+06	860459	1.89104e+06	875277	162800	35286.6	944385	2.09754	0.32171
sp|P30041|PRDX6_HUMAN	Peroxiredoxin-6 OS=Homo sapiens OX=9606 GN=PRDX6 PE=1 SV=3	9.74243	0.000621696	-3.20642	930049	335264	945273	381445	64626	83696.8	594785	2.77408	0.443119
sp|P69905|HBA_HUMAN	Hemoglobin subunit alpha OS=Homo sapiens OX=9606 GN=HBA1 PE=1 SV=2	-9.67684	0.000638137	-3.19509	2.70789e+06	5.9452e+06	2.74348e+06	5.65066e+06	142344	561687	-3.23731e+06	0.455475	-0.341535
sp|Q9Y376|CAB39_HUMAN	Calcium-binding protein 39 OS=Homo sapiens OX=9606 GN=CAB39 PE=1 SV=1	9.62496	0.000651526	-3.18607	47630.4	16883.9	49509.1	16638.9	5081.5	2189.07	30746.5	2.82106	0.450412
sp|P02671|FIBA_HUMAN	Fibrinogen alpha chain OS=Homo sapiens OX=9606 GN=FGA PE=1 SV=2	-9.61354	0.000654519	-3.18408	7.3005e+07	1.1648e+08	7.11035e+07	1.15295e+08	6.91695e+06	3.67521e+06	-4.34745e+07	0.626763	-0.202897
sp|Q9Y490|TLN1_HUMAN	Talin-1 OS=Homo sapiens OX=9606 GN=TLN1 PE=1 SV=3	9.2974	0.000744616	-3.12807	4.00995e+06	2.27932e+06	4.03624e+06	2.25664e+06	182276	265936	1.73063e+06	1.75928	0.245334
sp|P80188|NGAL_HUMAN	Neutrophil gelatinase-associated lipocalin OS=Homo sapiens OX=9606 GN=LCN2 PE=1 SV=2	9.1203	0.000801834	-3.09592	348790	188191	335291	189654	25718.2	16395.4	160600	1.85339	0.267966
sp|Q01082|SPTB2_HUMAN	Spectrin beta chain, non-erythrocytic 1 OS=Homo sapiens OX=9606 GN=SPTBN1 PE=1 SV=2	8.87688	0.000889678	-3.05077	28671.4	16089.9	29357.5	16791.3	1829.12	1637.31	12581.5	1.78195	0.250895
sp|Q15404|RSU1_HUMAN	Ras suppressor protein 1 OS=Homo sapiens OX=9606 GN=RSU1 PE=1 SV=3	8.69085	0.00096496	-3.01549	1.99167e+06	996197	1.97041e+06	953897	153968	125115	995470	1.99927	0.300871
sp|P01877|IGHA2_HUMAN	Immunoglobulin heavy constant alpha 2 OS=Homo sapiens OX=9606 GN=IGHA2 PE=1 SV=4	8.58663	0.0010106	-2.99542	36427.3	2455.04	39092.3	0	5373.83	4252.25	33972.3	14.8378	1.17137
sp|Q9HBI1|PARVB_HUMAN	Beta-parvin OS=Homo sapiens OX=9606 GN=PARVB PE=1 SV=1	8.51463	0.00104369	-2.98143	109037	36144.2	106581	35423.4	7339.38	12884	72892.5	3.01671	0.479534
sp|P07900|HS90A_HUMAN	Heat shock protein HSP 90-alpha OS=Homo sapiens OX=9606 GN=HSP90AA1 PE=1 SV=5	8.43622	0.00108127	-2.96606	61858.9	28891.8	62948.6	27517.9	3440.58	5828.83	32967.1	2.14105	0.330628
sp|P05109|S10A8_HUMAN	Protein S100-A8 OS=Homo sapiens OX=9606 GN=S100A8 PE=1 SV=1	8.2178	0.00119516	-2.92257	4.46977e+06	2.76175e+06	4.34288e+06	2.82836e+06	329122	145867	1.70803e+06	1.61846	0.209102
sp|P01860|IGHG3_HUMAN	Immunoglobulin heavy constant gamma 3 OS=Homo sapiens OX=9606 GN=IGHG3 PE=1 SV=2	8.1915	0.00120986	-2.91727	332743	46428.2	311243	45082	60494.6	2340.83	286315	7.16683	0.855327
sp|Q9H4B7|TBB1_HUMAN	Tubulin beta-1 chain OS=Homo sapiens OX=9606 GN=TUBB1 PE=1 SV=1	8.10937	0.00125721	-2.90059	46680.5	12393.9	43024.6	13804.8	6876.62	2518.04	34286.6	3.7664	0.575927
sp|P19827|ITIH1_HUMAN	Inter-alpha-trypsin inhibitor heavy chain H1 OS=Homo sapiens OX=9606 GN=ITIH1 PE=1 SV=3	8.09793	0.00126399	-2.89826	207324	29676.4	192773	24563.4	28656.5	24951	177648	6.98616	0.844238
sp|O75594|PGRP1_HUMAN	Peptidoglycan recognition protein 1 OS=Homo sapiens OX=9606 GN=PGLYRP1 PE=1 SV=1	8.03885	0.00129972	-2.88615	22340.6	10969.4	21732.7	11954.2	1548.07	1898.97	11371.1	2.03662	0.30891
sp|P07195|LDHB_HUMAN	L-lactate dehydrogenase B chain OS=Homo sapiens OX=9606 GN=LDHB PE=1 SV=2	7.66072	0.00156056	-2.80672	544005	306021	553282	302047	49858.9	20230.7	237984	1.77767	0.249852
sp|P00338|LDHA_HUMAN	L-lactate dehydrogenase A chain OS=Homo sapiens OX=9606 GN=LDHA PE=1 SV=2	7.62378	0.00158938	-2.79877	511929	258344	512882	235329	17717.8	54820	253585	1.98158	0.297011
sp|P14625|ENPL_HUMAN	Endoplasmin OS=Homo sapiens OX=9606 GN=HSP90B1 PE=1 SV=1	7.56009	0.00164063	-2.78499	139273	55959.8	136371	53917.7	15451.9	11205.7	83313	2.4888	0.39599
sp|P08567|PLEK_HUMAN	Pleckstrin OS=Homo sapiens OX=9606 GN=PLEK PE=1 SV=3	7.45527	0.00172951	-2.76208	246680	141688	236236	142903	23441.8	6742.67	104992	1.741	0.2408
sp|P13224|GP1BB_HUMAN	Platelet glycoprotein Ib beta chain OS=Homo sapiens OX=9606 GN=GP1BB PE=1 SV=1	7.44805	0.00173584	-2.76049	102850	62778.6	102297	59328.7	1834.39	9136.38	40071.7	1.6383	0.214394
sp|P04406|G3P_HUMAN	Glyceraldehyde-3-phosphate dehydrogenase OS=Homo sapiens OX=9606 GN=GAPDH PE=1 SV=3	7.39321	0.00178494	-2.74838	203399	33378.6	203108	12161.2	4894.55	39529.9	170021	6.09371	0.784882
sp|P61158|ARP3_HUMAN	Actin-related protein 3 OS=Homo sapiens OX=9606 GN=ACTR3 PE=1 SV=3	7.1821	0.00199068	-2.701	55718.5	9542.99	56010.1	8583	4780.59	10057.4	46175.5	5.83868	0.766315
sp|P00491|PNPH_HUMAN	Purine nucleoside phosphorylase OS=Homo sapiens OX=9606 GN=PNP PE=1 SV=2	7.17462	0.00199849	-2.6993	345612	89648.7	330247	91691.4	61087.9	9308.35	255963	3.85518	0.586045
sp|P01019|ANGT_HUMAN	Angiotensinogen OS=Homo sapiens OX=9606 GN=AGT PE=1 SV=1	7.11874	0.00205807	-2.68654	414642	307891	403157	307032	20003.2	16567.9	106751	1.34672	0.129276
sp|P62937|PPIA_HUMAN	Peptidyl-prolyl cis-trans isomerase A OS=Homo sapiens OX=9606 GN=PPIA PE=1 SV=2	7.0722	0.00210938	-2.67584	245870	78206.8	246761	89870.5	16587.6	37562.9	167663	3.14384	0.497461
sp|A0A0B4J1U7|HV601_HUMAN	Immunoglobulin heavy variable 6-1 OS=Homo sapiens OX=9606 GN=IGHV6-1 PE=3 SV=1	6.99354	0.00219973	-2.65763	190192	13327.9	182822	19502.5	42252.1	11552.7	176864	14.2702	1.15443
sp|P60174|TPIS_HUMAN	Triosephosphate isomerase OS=Homo sapiens OX=9606 GN=TPI1 PE=1 SV=3	6.54988	0.00280913	-2.55143	2.13631e+06	1.15389e+06	2.00606e+06	1.1285e+06	254045	54328.8	982414	1.85139	0.267498
sp|P02760|AMBP_HUMAN	Protein AMBP OS=Homo sapiens OX=9606 GN=AMBP PE=1 SV=1	6.32989	0.00318825	-2.49645	28463	5528.69	28731.2	7714.08	4015.25	4822.86	22934.3	5.14824	0.711658
sp|P68366|TBA4A_HUMAN	Tubulin alpha-4A chain OS=Homo sapiens OX=9606 GN=TUBA4A PE=1 SV=1	6.26504	0.00331185	-2.47993	101380	17737.6	107553	19957.9	22626.7	4770.37	83642.6	5.71555	0.757058
sp|P0DP04|HV43D_HUMAN	Immunoglobulin heavy variable 3-43D OS=Homo sapiens OX=9606 GN=IGHV3-43D PE=3 SV=1	6.18996	0.00346239	-2.46062	71001.5	29802.5	70232.8	32280.6	10575.6	4588.64	41199	2.3824	0.377015
sp|P02042|HBD_HUMAN	Hemoglobin subunit delta OS=Homo sapiens OX=9606 GN=HBD PE=1 SV=2	-6.02726	0.00381853	-2.4181	296028	684275	278242	645134	55089.8	97020.7	-388247	0.432616	-0.363898
sp|P63104|1433Z_HUMAN	14-3-3 protein zeta/delta OS=Homo sapiens OX=9606 GN=YWHAZ PE=1 SV=1	5.94582	0.0040137	-2.39646	1.92088e+06	1.2509e+06	1.94205e+06	1.26447e+06	192342	33100.8	669983	1.5356	0.186278
sp|P22392|NDKB_HUMAN	Nucleoside diphosphate kinase B OS=Homo sapiens OX=9606 GN=NME2 PE=1 SV=1	5.92776	0.0040586	-2.39162	84198.8	40454.1	88924.5	41632.9	9848.92	8147.16	43744.8	2.08134	0.318344
sp|P19823|ITIH2_HUMAN	Inter-alpha-trypsin inhibitor heavy chain H2 OS=Homo sapiens OX=9606 GN=ITIH2 PE=1 SV=2	5.91958	0.00407916	-2.38943	116994	52033.6	115116	57764.8	13767.4	13104.8	64960.7	2.24844	0.351881
sp|P59666|DEF3_HUMAN	Neutrophil defensin 3 OS=Homo sapiens OX=9606 GN=DEFA3 PE=1 SV=1	5.89473	0.00414237	-2.38275	966181	412397	1.00742e+06	415555	150187	62620.4	553784	2.34284	0.369743
sp|P19971|TYPH_HUMAN	Thymidine phosphorylase OS=Homo sapiens OX=9606 GN=TYMP PE=1 SV=2	5.8475	0.00426586	-2.36999	7448.28	2190.27	8182.41	2055.27	1538.47	242.353	5258.01	3.40063	0.531559
sp|P07339|CATD_HUMAN	Cathepsin D OS=Homo sapiens OX=9606 GN=CTSD PE=1 SV=1	-5.83925	0.00428791	-2.36775	807.225	16654.4	0	17979	1398.16	4487.87	-15847.2	0.0484693	-1.31453
sp|P04004|VTNC_HUMAN	Vitronectin OS=Homo sapiens OX=9606 GN=VTN PE=1 SV=1	5.83238	0.00430636	-2.36589	300387	163612	304351	165513	39911.1	7547.28	136776	1.83598	0.263867
sp|O43866|CD5L_HUMAN	CD5 antigen-like OS=Homo sapiens OX=9606 GN=CD5L PE=1 SV=1	5.83092	0.0043103	-2.36549	126849	37626.4	130096	39454.9	26310.1	3192.85	89222.3	3.37127	0.527793
sp|Q71DI3|H32_HUMAN	Histone H3.2 OS=Homo sapiens OX=9606 GN=HIST2H3A PE=1 SV=3	5.79605	0.00440559	-2.356	978528	487419	969372	541152	43952.6	140024	491110	2.00757	0.302671
sp|P0DOY3|IGLC3_HUMAN	Immunoglobulin lambda constant 3 OS=Homo sapiens OX=9606 GN=IGLC3 PE=1 SV=1	5.69632	0.00469274	-2.32857	1.11809e+06	223809	1.25433e+06	186794	261932	73025.7	894285	4.99574	0.6986
sp|P01591|IGJ_HUMAN	Immunoglobulin J chain OS=Homo sapiens OX=9606 GN=JCHAIN PE=1 SV=4	5.68709	0.00472046	-2.32602	32219.6	5967.99	34051.9	8062.67	6034.81	5244.39	26251.6	5.39874	0.732292
sp|P00558|PGK1_HUMAN	Phosphoglycerate kinase 1 OS=Homo sapiens OX=9606 GN=PGK1 PE=1 SV=3	5.6348	0.00488135	-2.31146	61077.9	10346.1	60220.6	3862.1	5197.4	14702.6	50731.8	5.9035	0.771109
sp|O00151|PDLI1_HUMAN	PDZ and LIM domain protein 1 OS=Homo sapiens OX=9606 GN=PDLIM1 PE=1 SV=4	5.45355	0.00549359	-2.26014	16327	0	14672.1	0	5185.46	0	16327	Infinity	Infinity
sp|P59998|ARPC4_HUMAN	Actin-related protein 2/3 complex subunit 4 OS=Homo sapiens OX=9606 GN=ARPC4 PE=1 SV=3	5.4428	0.00553276	-2.25706	106929	40511	109884	43976.6	11095.8	17989.2	66417.7	2.6395	0.421522
sp|P04075|ALDOA_HUMAN	Fructose-bisphosphate aldolase A OS=Homo sapiens OX=9606 GN=ALDOA PE=1 SV=2	5.43763	0.00555172	-2.25557	413060	140731	395424	135527	81383.7	30023.5	272329	2.93511	0.467624
sp|O15143|ARC1B_HUMAN	Actin-related protein 2/3 complex subunit 1B OS=Homo sapiens OX=9606 GN=ARPC1B PE=1 SV=3	5.30684	0.00605912	-2.21759	20908.4	8668.35	21426	7657.86	2900.4	2747.2	12240.1	2.41204	0.382385
sp|P10599|THIO_HUMAN	Thioredoxin OS=Homo sapiens OX=9606 GN=TXN PE=1 SV=3	5.28344	0.00615578	-2.21072	70807.7	31038.1	65082.9	29515.5	11690.8	5770.73	39769.6	2.28131	0.358185
sp|Q9NUQ9|FA49B_HUMAN	Protein FAM49B OS=Homo sapiens OX=9606 GN=FAM49B PE=1 SV=1	5.171	0.00664737	-2.17735	47931.7	8407.89	52495.6	9771.26	10685.2	7815.9	39523.8	5.7008	0.755936
sp|P78417|GSTO1_HUMAN	Glutathione S-transferase omega-1 OS=Homo sapiens OX=9606 GN=GSTO1 PE=1 SV=2	5.08018	0.00707984	-2.14998	253983	215410	251370	211158	9278.94	9319.65	38573.1	1.17907	0.071539
sp|P25774|CATS_HUMAN	Cathepsin S OS=Homo sapiens OX=9606 GN=CTSS PE=1 SV=3	-5.02625	0.00735291	-2.13354	45675	80084.8	44242.2	81647	10969.8	4501.89	-34409.7	0.570334	-0.243871
sp|P06737|PYGL_HUMAN	Glycogen phosphorylase, liver form OS=Homo sapiens OX=9606 GN=PYGL PE=1 SV=4	4.97048	0.00764888	-2.1164	29067.2	9295.19	28912.2	8677.66	6760.92	1327.01	19772	3.12713	0.495145
sp|P13796|PLSL_HUMAN	Plastin-2 OS=Homo sapiens OX=9606 GN=LCP1 PE=1 SV=6	4.96221	0.00769398	-2.11385	1.10953e+06	648405	1.1671e+06	627090	147015	65523.8	461127	1.71117	0.233294
sp|Q16610|ECM1_HUMAN	Extracellular matrix protein 1 OS=Homo sapiens OX=9606 GN=ECM1 PE=1 SV=2	-4.71219	0.00922472	-2.03505	884178	1.17337e+06	887724	1.15472e+06	94100.2	49437.4	-289188	0.75354	-0.122894
sp|Q9H299|SH3L3_HUMAN	SH3 domain-binding glutamic acid-rich-like protein 3 OS=Homo sapiens OX=9606 GN=SH3BGRL3 PE=1 SV=1	4.57113	0.010252	-1.98919	264622	89828.1	267629	85959.7	65727.8	8151.99	174794	2.94588	0.469214
sp|P68036|UB2L3_HUMAN	Ubiquitin-conjugating enzyme E2 L3 OS=Homo sapiens OX=9606 GN=UBE2L3 PE=1 SV=1	4.52976	0.0105792	-1.97555	22546.5	6748.25	22577.6	9008.73	104
sp|Q9UIB8|SLAF5_HUMAN	SLAM family member 5 OS=Homo sapiens OX=9606 GN=CD84 PE=1 SV=1	4.51285	0.0107167	-1.96994	9179.86	2439.05	9270.63	2745.09	1182.02	2301.34	6740.81	3.7637	0.575615
sp|P05546|HEP2_HUMAN	Heparin cofactor 2 OS=Homo sapiens OX=9606 GN=SERPIND1 PE=1 SV=3	4.49658	0.0108509	-1.96453	129261	83995.4	135394	85141.4	16959.6	4048.32	45265.7	1.53891	0.187212
sp|Q15907|RB11B_HUMAN	Ras-related protein Rab-11B OS=Homo sapiens OX=9606 GN=RAB11B PE=1 SV=4	4.46676	0.0111023	-1.95459	174348	105397	179038	100357	18440.8	19359.8	68951.6	1.65421	0.218591
sp|P12429|ANXA3_HUMAN	Annexin A3 OS=Homo sapiens OX=9606 GN=ANXA3 PE=1 SV=3	4.45867	0.0111718	-1.95188	19230.7	7824.37	16887.2	7991.76	4331	935.977	11406.3	2.45779	0.390545
sp|P01602|KV105_HUMAN	Immunoglobulin kappa variable 1-5 OS=Homo sapiens OX=9606 GN=IGKV1-5 PE=1 SV=2	4.42508	0.0114656	-1.9406	62214.1	3704.36	55536.1	0	21984.5	6416.14	58509.7	16.7948	1.22518
sp|Q8TDB8|GTR14_HUMAN	Solute carrier family 2, facilitated glucose transporter member 14 OS=Homo sapiens OX=9606 GN=SLC2A14 PE=2 SV=1	4.4179	0.0115297	-1.93818	31618	8333.35	33100.7	10478.4	5212.01	7494.69	23284.7	3.79415	0.579115
sp|Q14019|COTL1_HUMAN	Coactosin-like protein OS=Homo sapiens OX=9606 GN=COTL1 PE=1 SV=3	4.36676	0.0119984	-1.92088	41904.9	16840.1	46989.1	16127.4	9088.08	4030.67	25064.8	2.4884	0.39592
sp|Q9UBW5|BIN2_HUMAN	Bridging integrator 2 OS=Homo sapiens OX=9606 GN=BIN2 PE=1 SV=3	4.34829	0.0121734	-1.91459	141147	37699.8	153175	35282.5	37987.2	15965.7	103447	3.74397	0.573332
sp|Q9ULV4|COR1C_HUMAN	Coronin-1C OS=Homo sapiens OX=9606 GN=CORO1C PE=1 SV=1	4.30478	0.0125979	-1.8997	17530.6	828.627	17094.7	0	6565.07	1435.22	16701.9	21.1562	1.32544
sp|P04114|APOB_HUMAN	Apolipoprotein B-100 OS=Homo sapiens OX=9606 GN=APOB PE=1 SV=2	4.29891	0.0126565	-1.89769	443059	250234	439950	218382	24739.6	73645.8	192825	1.77058	0.248116
sp|P00390|GSHR_HUMAN	Glutathione reductase, mitochondrial OS=Homo sapiens OX=9606 GN=GSR PE=1 SV=2	4.27766	0.0128716	-1.89037	57337.6	48894.4	55620.8	48674.1	3129.77	1375.49	8443.17	1.17268	0.0691802
sp|P02775|CXCL7_HUMAN	Platelet basic protein OS=Homo sapiens OX=9606 GN=PPBP PE=1 SV=3	4.2484	0.0131748	-1.88025	48667.6	28748.9	48791.7	29378.1	5873.24	5608.17	19918.7	1.69285	0.228619
sp|P0C0L4|CO4A_HUMAN	Complement C4-A OS=Homo sapiens OX=9606 GN=C4A PE=1 SV=2	4.17651	0.0139576	-1.85519	30137.5	15343.1	27880	15659.6	5953.89	1481.38	14794.4	1.96423	0.293193
sp|P06744|G6PI_HUMAN	Glucose-6-phosphate isomerase OS=Homo sapiens OX=9606 GN=GPI PE=1 SV=4	4.17444	0.0139809	-1.85446	135131	56170.7	151332	52447.9	32026.3	6904.75	78960.6	2.40573	0.381246
sp|P08246|ELNE_HUMAN	Neutrophil elastase OS=Homo sapiens OX=9606 GN=ELANE PE=1 SV=1	4.15406	0.0142135	-1.8473	44706.4	5194.73	37379.5	0	13800.5	8997.53	39511.6	8.60611	0.934807
sp|P62805|H4_HUMAN	Histone H4 OS=Homo sapiens OX=9606 GN=HIST1H4A PE=1 SV=2	4.11086	0.0147218	-1.83204	921729	648868	960538	690948	76934.1	85430.2	272861	1.42052	0.152447
sp|P32119|PRDX2_HUMAN	Peroxiredoxin-2 OS=Homo sapiens OX=9606 GN=PRDX2 PE=1 SV=5	-3.99297	0.0162247	-1.78982	78807.8	182037	80313.2	202163	14573.6	42340.3	-103229	0.432922	-0.363591
sp|P30040|ERP29_HUMAN	Endoplasmic reticulum resident protein 29 OS=Homo sapiens OX=9606 GN=ERP29 PE=1 SV=4	3.94857	0.0168382	-1.77371	18401.3	3102.88	17511.6	0	4018.7	5374.34	15298.4	5.93041	0.773084
sp|P00918|CAH2_HUMAN	Carbonic anhydrase 2 OS=Homo sapiens OX=9606 GN=CA2 PE=1 SV=2	3.84005	0.0184588	-1.7338	326151	240609	319212	253525	27213.3	27352.3	85542.4	1.35552	0.132107
sp|P11142|HSP7C_HUMAN	Heat shock cognate 71 kDa protein OS=Homo sapiens OX=9606 GN=HSPA8 PE=1 SV=1	3.78177	0.0194061	-1.71206	62790.9	34698.3	62349.2	41207.1	1441.76	12785.4	28092.5	1.80962	0.257588
sp|Q01518|CAP1_HUMAN	Adenylyl cyclase-associated protein 1 OS=Homo sapiens OX=9606 GN=CAP1 PE=1 SV=5	3.72673	0.0203548	-1.69133	877964	432915	805559	397860	194193	71226.8	445050	2.02803	0.307075
sp|P08514|ITA2B_HUMAN	Integrin alpha-IIb OS=Homo sapiens OX=9606 GN=ITGA2B PE=1 SV=3	3.67385	0.0213189	-1.67124	1.66952e+06	695934	1.64305e+06	532411	290180	355636	973585	2.39896	0.380023
sp|Q86XH1|IQCA1_HUMAN	IQ and AAA domain-containing protein 1 OS=Homo sapiens OX=9606 GN=IQCA1 PE=2 SV=1	-3.64264	0.0219134	-1.65929	516182	816489	535398	881628	69517.7	124729	-300307	0.632197	-0.199148
sp|P30740|ILEU_HUMAN	Leukocyte elastase inhibitor OS=Homo sapiens OX=9606 GN=SERPINB1 PE=1 SV=1	3.63689	0.0220251	-1.65708	1.17876e+06	781734	1.14604e+06	856707	116224	149146	397029	1.50788	0.178367
sp|P05160|F13B_HUMAN	Coagulation factor XIII B chain OS=Homo sapiens OX=9606 GN=F13B PE=1 SV=3	-3.62093	0.0223387	-1.65094	287009	375266	276142	372642	37453.5	19481.3	-88256.9	0.764815	-0.116444
sp|P62993|GRB2_HUMAN	Growth factor receptor-bound protein 2 OS=Homo sapiens OX=9606 GN=GRB2 PE=1 SV=1	3.42496	0.0266587	-1.57416	91422.7	43038.7	95345.8	54382.4	10217.6	22233	48384	2.1242	0.327195
sp|P02749|APOH_HUMAN	Beta-2-glycoprotein 1 OS=Homo sapiens OX=9606 GN=APOH PE=1 SV=3	3.35994	0.0283065	-1.54811	95195.5	13708.4	111109	13392.8	41866.4	3429.44	81487.1	6.94431	0.841629
sp|Q15014|MO4L2_HUMAN	Mortality factor 4-like protein 2 OS=Homo sapiens OX=9606 GN=MORF4L2 PE=1 SV=1	-3.2956	0.0300573	-1.52205	80614.9	108679	81668.2	110630	5706.12	13601.2	-28064.3	0.741769	-0.129731
sp|Q06830|PRDX1_HUMAN	Peroxiredoxin-1 OS=Homo sapiens OX=9606 GN=PRDX1 PE=1 SV=1	3.2712	0.0307544	-1.51209	36499.7	25859.1	35294.5	26879.3	4821.09	2915.34	10640.5	1.41148	0.149675
sp|P05556|ITB1_HUMAN	Integrin beta-1 OS=Homo sapiens OX=9606 GN=ITGB1 PE=1 SV=2	3.20583	0.0327187	-1.4852	24505.1	5723.62	23921.7	0	2165.2	9913.6	18781.5	4.2814	0.631585
sp|P35858|ALS_HUMAN	Insulin-like growth factor-binding protein complex acid labile subunit OS=Homo sapiens OX=9606 GN=IGFALS PE=1 SV=1	3.18823	0.0332724	-1.47792	53642.4	35714.4	49825.5	35183.1	8695.38	4387.55	17928	1.50198	0.176665
sp|P50395|GDIB_HUMAN	Rab GDP dissociation inhibitor beta OS=Homo sapiens OX=9606 GN=GDI2 PE=1 SV=2	3.15435	0.03437	-1.46382	88442.2	63274.5	91801.6	60386.9	8413.25	10963.5	25167.7	1.39775	0.145431
sp|P01008|ANT3_HUMAN	Antithrombin-III OS=Homo sapiens OX=9606 GN=SERPINC1 PE=1 SV=1	3.14804	0.0345791	-1.46119	1.49127e+06	705214	1.47622e+06	461086	54587.6	429031	786060	2.11464	0.325236
sp|Q9HC38|GLOD4_HUMAN	Glyoxalase domain-containing protein 4 OS=Homo sapiens OX=9606 GN=GLOD4 PE=1 SV=1	3.10511	0.0360423	-1.44319	28715.7	18174.3	25733	17419.6	5264.15	2619.88	10541.4	1.58001	0.198661
sp|P37837|TALDO_HUMAN	Transaldolase OS=Homo sapiens OX=9606 GN=TALDO1 PE=1 SV=2	3.00086	0.039908	-1.39894	232555	115188	232866	136357	45452.9	50230.6	117368	2.01893	0.30512
sp|Q6IBS0|TWF2_HUMAN	Twinfilin-2 OS=Homo sapiens OX=9606 GN=TWF2 PE=1 SV=2	2.94561	0.042153	-1.37517	41717.9	8416.34	40631.4	0	13074.3	14577.5	33301.6	4.95677	0.695199
sp|P46940|IQGA1_HUMAN	Ras GTPase-activating-like protein IQGAP1 OS=Homo sapiens OX=9606 GN=IQGAP1 PE=1 SV=1	2.94042	0.0423715	-1.37293	11133.9	3019.73	11315.7	3175.84	3764.71	2944.78	8114.12	3.68703	0.566677
sp|P00488|F13A_HUMAN	Coagulation factor XIII A chain OS=Homo sapiens OX=9606 GN=F13A1 PE=1 SV=4	2.88005	0.0450107	-1.34668	1.70005e+06	1.45909e+06	1.71665e+06	1.48373e+06	33481.9	140990	240959	1.16514	0.0663794
sp|P0C0L5|CO4B_HUMAN	Complement C4-B OS=Homo sapiens OX=9606 GN=C4B PE=1 SV=2	2.8767	0.0451629	-1.34522	67878.4	36801.5	74146.1	35207.5	18155.3	4527.26	31076.8	1.84444	0.265865
sp|P00734|THRB_HUMAN	Prothrombin OS=Homo sapiens OX=9606 GN=F2 PE=1 SV=2	2.8757	0.0452081	-1.34478	70485.9	45660.9	65410.2	40133.4	10788	10353.2	24825	1.54368	0.188558
sp|P50552|VASP_HUMAN	Vasodilator-stimulated phosphoprotein OS=Homo sapiens OX=9606 GN=VASP PE=1 SV=3	2.84955	0.0464171	-1.33332	16027.9	6791.37	16173.2	9431.86	3000.67	4745.08	9236.49	2.36003	0.372918
sp|P35579|MYH9_HUMAN	Myosin-9 OS=Homo sapiens OX=9606 GN=MYH9 PE=1 SV=4	2.84877	0.0464536	-1.33298	2.3796e+06	1.9651e+06	2.36879e+06	1.89711e+06	57944.1	245263	414499	1.21093	0.0831191
sp|P01031|CO5_HUMAN	Complement C5 OS=Homo sapiens OX=9606 GN=C5 PE=1 SV=4	2.8022	0.0487024	-1.31245	70127.1	29161.1	71261.7	20339.8	16929.9	18829.4	40966	2.40482	0.381082
sp|Q08830|FGL1_HUMAN	Fibrinogen-like protein 1 OS=Homo sapiens OX=9606 GN=FGL1 PE=1 SV=3	2.74909	0.0514225	-1.28885	251292	177647	242979	159154	33527.8	32075.6	73645.5	1.41456	0.150622
sp|P07384|CAN1_HUMAN	Calpain-1 catalytic subunit OS=Homo sapiens OX=9606 GN=CAPN1 PE=1 SV=1	2.63284	0.0580132	-1.23647	77044.4	31722.4	78675.4	37936	6415.59	29117.2	45321.9	2.4287	0.385374
sp|P09960|LKHA4_HUMAN	Leukotriene A-4 hydrolase OS=Homo sapiens OX=9606 GN=LTA4H PE=1 SV=2	2.62169	0.0586952	-1.2314	66523.2	26818.9	67634.7	16407.1	8995.01	24640.6	39704.3	2.48046	0.394532
sp|P06396|GELS_HUMAN	Gelsolin OS=Homo sapiens OX=9606 GN=GSN PE=1 SV=1	2.46019	0.0696771	-1.15691	1.86735e+06	1.42723e+06	1.85249e+06	1.37941e+06	281786	128869	440117	1.30837	0.116731
sp|P06702|S10A9_HUMAN	Protein S100-A9 OS=Homo sapiens OX=9606 GN=S100A9 PE=1 SV=1	2.42066	0.0727115	-1.1384	446406	316174	410398	325609	87997.9	30657.4	130233	1.4119	0.149805
sp|O00194|RB27B_HUMAN	Ras-related protein Rab-27B OS=Homo sapiens OX=9606 GN=RAB27B PE=1 SV=4	-2.35899	0.0777486	-1.10931	412337	499554	412532	468582	24077.1	59339.4	-87217.4	0.825409	-0.0833306
sp|P48740|MASP1_HUMAN	Mannan-binding lectin serine protease 1 OS=Homo sapiens OX=9606 GN=MASP1 PE=1 SV=3	2.32658	0.0805536	-1.09392	18024.2	5087.68	19577.5	0	3885.51	8812.13	12936.5	3.5427	0.549335
sp|O75368|SH3L1_HUMAN	SH3 domain-binding glutamic acid-rich-like protein OS=Homo sapiens OX=9606 GN=SH3BGRL PE=1 SV=1	2.30679	0.0823222	-1.08448	23014	13245.4	20743.5	11335.4	5550.52	4794.75	9768.54	1.7375	0.239925
sp|P60660|MYL6_HUMAN	Myosin light polypeptide 6 OS=Homo sapiens OX=9606 GN=MYL6 PE=1 SV=2	-2.25625	0.0870404	-1.06028	216198	274624	225417	276019	19460.3	40410.6	-58426.7	0.787249	-0.103888
sp|P67936|TPM4_HUMAN	Tropomyosin alpha-4 chain OS=Homo sapiens OX=9606 GN=TPM4 PE=1 SV=3	2.18981	0.0937116	-1.02821	1.04287e+06	703263	972588	726496	234210	131534	339611	1.48291	0.171114
sp|P15169|CBPN_HUMAN	Carboxypeptidase N catalytic chain OS=Homo sapiens OX=9606 GN=CPN1 PE=1 SV=1	2.14514	0.0985175	-1.00649	140039	118003	139270	117436	12954.7	12195.5	22035.3	1.18673	0.0743537
sp|P04275|VWF_HUMAN	von Willebrand factor OS=Homo sapiens OX=9606 GN=VWF PE=1 SV=4	2.06389	0.107975	-0.966676	2.31542e+06	1.62647e+06	2.06542e+06	1.62363e+06	575641	54062.4	688945	1.42358	0.153383
sp|P06753|TPM3_HUMAN	Tropomyosin alpha-3 chain OS=Homo sapiens OX=9606 GN=TPM3 PE=1 SV=2	2.05769	0.108738	-0.963621	79436.7	27801.1	81879.5	17967.5	27315.7	33808	51635.6	2.85732	0.45596
sp|P16671|CD36_HUMAN	Platelet glycoprotein 4 OS=Homo sapiens OX=9606 GN=CD36 PE=1 SV=2	2.04547	0.110256	-0.957598	81432.7	34033.5	69661.1	26943.6	36452.8	16796.4	47399.2	2.39272	0.378892
sp|P01717|LV325_HUMAN	Immunoglobulin lambda variable 3-25 OS=Homo sapiens OX=9606 GN=IGLV3-25 PE=1 SV=2	1.99978	0.116145	-0.934999	4426.69	0	6583.61	0	3834.04	0	4426.69	Infinity	Infinity
sp|P35908|K22E_HUMAN	Keratin, type II cytoskeletal 2 epidermal OS=Homo sapiens OX=9606 GN=KRT2 PE=1 SV=2	1.99446	0.116853	-0.93236	432992	331653	408627	313068	75562.2	45114.5	101339	1.30556	0.115795
sp|Q15582|BGH3_HUMAN	Transforming growth factor-beta-induced protein ig-h3 OS=Homo sapiens OX=9606 GN=TGFBI PE=1 SV=1	-1.94652	0.123449	-0.908511	18906	23964.2	19378.4	25704	2945.03	3403.65	-5058.21	0.788927	-0.102963
sp|P08311|CATG_HUMAN	Cathepsin G OS=Homo sapiens OX=9606 GN=CTSG PE=1 SV=2	1.91652	0.127783	-0.893528	56109.7	27832.8	47509.8	37244.6	19669	16315.6	28276.9	2.01596	0.304482
sp|P04083|ANXA1_HUMAN	Annexin A1 OS=Homo sapiens OX=9606 GN=ANXA1 PE=1 SV=2	1.90839	0.128986	-0.889459	2381.56	741.589	2369.88	469.098	1409.43	478.501	1639.97	3.21143	0.506699
sp|P12814|ACTN1_HUMAN	Alpha-actinin-1 OS=Homo sapiens OX=9606 GN=ACTN1 PE=1 SV=2	-1.88789	0.132071	-0.879192	1.73524e+06	2.19475e+06	1.66144e+06	2.19642e+06	134021	399714	-459516	0.79063	-0.102027
sp|P14543|NID1_HUMAN	Nidogen-1 OS=Homo sapiens OX=9606 GN=NID1 PE=1 SV=3	1.88664	0.132262	-0.878564	234273	169848	232945	146525	22889.8	54537.3	64425.1	1.37931	0.139662
sp|P35527|K1C9_HUMAN	Keratin, type I cytoskeletal 9 OS=Homo sapiens OX=9606 GN=KRT9 PE=1 SV=3	1.88656	0.132275	-0.878522	116469	80358.2	132811	87355.5	30404.5	13217	36110.5	1.44937	0.161179
sp|P21333|FLNA_HUMAN	Filamin-A OS=Homo sapiens OX=9606 GN=FLNA PE=1 SV=4	1.86906	0.134978	-0.869737	4.21389e+06	3.85299e+06	4.28546e+06	3.9369e+06	245388	227247	360905	1.09367	0.0388858
sp|P00751|CFAB_HUMAN	Complement factor B OS=Homo sapiens OX=9606 GN=CFB PE=1 SV=2	1.74514	0.155898	-0.807158	5081.45	0	5158.57	0	5043.33	0	5081.45	Infinity	Infinity
sp|P00441|SODC_HUMAN	Superoxide dismutase [Cu-Zn] OS=Homo sapiens OX=9606 GN=SOD1 PE=1 SV=2	1.7049	0.163414	-0.786711	22314.7	2633.45	31122	0	19467.4	4561.27	19681.2	8.47354	0.928065
sp|P22792|CPN2_HUMAN	Carboxypeptidase N subunit 2 OS=Homo sapiens OX=9606 GN=CPN2 PE=1 SV=3	1.68414	0.16744	-0.776142	574393	487057	568453	505306	73427	51733.7	87336.9	1.17932	0.0716301
sp|A0A0B4J1Y9|HV372_HUMAN	Immunoglobulin heavy variable 3-72 OS=Homo sapiens OX=9606 GN=IGHV3-72 PE=3 SV=1	1.63198	0.17802	-0.749532	60347.3	19021.5	74833.3	0	28952.3	32946.1	41325.8	3.17259	0.501414
sp|Q8NBS9|TXND5_HUMAN	Thioredoxin domain-containing protein 5 OS=Homo sapiens OX=9606 GN=TXNDC5 PE=1 SV=2	1.53738	0.199016	-0.701112	33406	23969.5	36964.7	20989.4	7556.9	7477.91	9436.49	1.39369	0.144165
sp|Q15084|PDIA6_HUMAN	Protein disulfide-isomerase A6 OS=Homo sapiens OX=9606 GN=PDIA6 PE=1 SV=1	1.50796	0.206053	-0.686021	473223	361359	498208	343509	124659	31132.3	111864	1.30956	0.117127
sp|P49913|CAMP_HUMAN	Cathelicidin antimicrobial peptide OS=Homo sapiens OX=9606 GN=CAMP PE=1 SV=1	1.43384	0.224919	-0.647975	43471.9	15340.2	28201.1	6409.44	29386.3	17066.2	28131.7	2.83386	0.452378
sp|P52209|6PGD_HUMAN	6-phosphogluconate dehydrogenase, decarboxylating OS=Homo sapiens OX=9606 GN=PGD PE=1 SV=3	1.36038	0.245323	-0.610262	4639.43	944.592	5139.7	0	4410.63	1636.08	3694.84	4.91157	0.691221
sp|Q3ZCW2|LEGL_HUMAN	Galectin-related protein OS=Homo sapiens OX=9606 GN=LGALSL PE=1 SV=2	1.35926	0.245647	-0.609688	6396.41	1707.2	7919.03	2404.06	5787.33	1486.77	4689.21	3.74672	0.573651
sp|P20700|LMNB1_HUMAN	Lamin-B1 OS=Homo sapiens OX=9606 GN=LMNB1 PE=1 SV=2	1.25589	0.27751	-0.556722	5143.08	2853.68	4773.11	4119.36	1958.5	2476.61	2289.41	1.80226	0.255819
sp|P02751|FINC_HUMAN	Fibronectin OS=Homo sapiens OX=9606 GN=FN1 PE=1 SV=4	-1.24615	0.28071	-0.551742	2.74661e+07	2.93898e+07	2.69972e+07	2.992e+07	1.62022e+06	2.12691e+06	-1.92365e+06	0.934547	-0.029399
sp|P99999|CYC_HUMAN	Cytochrome c OS=Homo sapiens OX=9606 GN=CYCS PE=1 SV=2	1.21244	0.292054	-0.534536	47412.5	37148.7	45319.1	32877.3	11679.8	8863.89	10263.8	1.27629	0.105949
sp|P20742|PZP_HUMAN	Pregnancy zone protein OS=Homo sapiens OX=9606 GN=PZP PE=1 SV=4	1.21029	0.292794	-0.533438	7522.86	6047.32	7953.45	5825.87	2000.75	675.353	1475.54	1.244	0.0948202
sp|P08697|A2AP_HUMAN	Alpha-2-antiplasmin OS=Homo sapiens OX=9606 GN=SERPINF2 PE=1 SV=3	-1.20111	0.295967	-0.528756	1.23485e+07	1.31877e+07	1.21532e+07	1.33236e+07	448929	1.12393e+06	-839275	0.936359	-0.0285574
sp|P31946|1433B_HUMAN	14-3-3 protein beta/alpha OS=Homo sapiens OX=9606 GN=YWHAB PE=1 SV=3	1.18678	0.300981	-0.521461	100099	70367.2	91277.7	78128	36365.8	23672.1	29731.5	1.42252	0.153058
sp|P04040|CATA_HUMAN	Catalase OS=Homo sapiens OX=9606 GN=CAT PE=1 SV=3	-1.16813	0.30763	-0.511971	207181	251694	220957	242737	64047.3	15941.1	-44512.5	0.823148	-0.0845219
sp|P62873|GBB1_HUMAN	Guanine nucleotide-binding protein G(I)/G(S)/G(T) subunit beta-1 OS=Homo sapiens OX=9606 GN=GNB1 PE=1 SV=3	-1.07256	0.343869	-0.463607	99619.7	110940	92491.3	115124	14787	10749.7	-11320.6	0.897958	-0.0467442
sp|P84077|ARF1_HUMAN	ADP-ribosylation factor 1 OS=Homo sapiens OX=9606 GN=ARF1 PE=1 SV=2	1	0.373901	-0.427243	8543.65	0	0	0	14798	0	8543.65	Infinity	Infinity
sp|O15145|ARPC3_HUMAN	Actin-related protein 2/3 complex subunit 3 OS=Homo sapiens OX=9606 GN=ARPC3 PE=1 SV=3	1	0.373901	-0.427243	3363.74	0	0	0	5826.17	0	3363.74	Infinity	Infinity
sp|Q9Y6Z7|COL10_HUMAN	Collectin-10 OS=Homo sapiens OX=9606 GN=COLEC10 PE=1 SV=2	-0.995073	0.376021	-0.424788	51797.5	55805	50839.6	57183.8	5836.44	3820.33	-4007.52	0.928187	-0.0323645
sp|P62258|1433E_HUMAN	14-3-3 protein epsilon OS=Homo sapiens OX=9606 GN=YWHAE PE=1 SV=1	0.938696	0.401033	-0.39682	44576.1	34524.2	50374.4	35596.9	18150.8	3815.53	10051.9	1.29116	0.110979
sp|P02649|APOE_HUMAN	Apolipoprotein E OS=Homo sapiens OX=9606 GN=APOE PE=1 SV=1	-0.915947	0.411519	-0.38561	44519.1	65201.6	64470.4	62580.3	38623.7	6150.35	-20682.4	0.682792	-0.165711
sp|P68133|ACTS_HUMAN	Actin, alpha skeletal muscle OS=Homo sapiens OX=9606 GN=ACTA1 PE=1 SV=1	0.860284	0.43814	-0.358387	30258.3	24151.2	29654.2	26843.3	6667.51	10330.9	6107.08	1.25287	0.0979053
sp|Q13201|MMRN1_HUMAN	Multimerin-1 OS=Homo sapiens OX=9606 GN=MMRN1 PE=1 SV=3	-0.846607	0.444892	-0.351745	913697	1.41066e+06	711774	1.62899e+06	481608	895430	-496967	0.647707	-0.188621
sp|P10909|CLUS_HUMAN	Clusterin OS=Homo sapiens OX=9606 GN=CLU PE=1 SV=1	-0.812005	0.462347	-0.335032	3036.54	6774.07	0	8944.18	5259.44	5991.41	-3737.54	0.448259	-0.348471
sp|P04196|HRG_HUMAN	Histidine-rich glycoprotein OS=Homo sapiens OX=9606 GN=HRG PE=1 SV=1	-0.797645	0.469747	-0.328136	3.64575e+06	4.01024e+06	3.7079e+06	4.3517e+06	396561	684970	-364494	0.909109	-0.0413839
sp|P00747|PLMN_HUMAN	Plasminogen OS=Homo sapiens OX=9606 GN=PLG PE=1 SV=2	-0.796655	0.470261	-0.327661	2.93457e+06	3.03946e+06	2.95063e+06	3.1192e+06	156845	165552	-104893	0.96549	-0.0152523
sp|Q14766|LTBP1_HUMAN	Latent-transforming growth factor beta-binding protein 1 OS=Homo sapiens OX=9606 GN=LTBP1 PE=1 SV=4	0.767631	0.485512	-0.3138	10158.4	4449.31	9837.88	0	10322.5	7706.43	5709.13	2.28315	0.358535
sp|P07237|PDIA1_HUMAN	Protein disulfide-isomerase OS=Homo sapiens OX=9606 GN=P4HB PE=1 SV=3	0.751239	0.494291	-0.306017	28386	21855.4	20642.2	21315.3	14425.6	4314.24	6530.6	1.29881	0.113545
sp|P02766|TTHY_HUMAN	Transthyretin OS=Homo sapiens OX=9606 GN=TTR PE=1 SV=1	-0.711422	0.516111	-0.287257	19147.4	38460	0	56451.6	33164.3	33330.3	-19312.6	0.497853	-0.302899
sp|P02774|VTDB_HUMAN	Vitamin D-binding protein OS=Homo sapiens OX=9606 GN=GC PE=1 SV=1	0.685615	0.530627	-0.275211	44529.5	36756.4	55709.2	37138.9	19591.9	1326.64	7773.03	1.21147	0.0833141
sp|P47756|CAPZB_HUMAN	F-actin-capping protein subunit beta OS=Homo sapiens OX=9606 GN=CAPZB PE=1 SV=4	-0.591584	0.585945	-0.232143	28543.5	40925	27017.2	59840	7455.47	35475.9	-12381.5	0.697459	-0.156481
sp|Q8WWA0|ITLN1_HUMAN	Intelectin-1 OS=Homo sapiens OX=9606 GN=ITLN1 PE=1 SV=1	0.577082	0.594807	-0.225624	21885.3	16633.8	22551.3	21580.1	5436.62	14794.4	5251.45	1.31571	0.11916
sp|P13645|K1C10_HUMAN	Keratin, type I cytoskeletal 10 OS=Homo sapiens OX=9606 GN=KRT10 PE=1 SV=6	-0.472456	0.661225	-0.179651	235803	248400	244134	254471	25886.4	38244.6	-12597.1	0.949287	-0.0226024
sp|Q08380|LG3BP_HUMAN	Galectin-3-binding protein OS=Homo sapiens OX=9606 GN=LGALS3BP PE=1 SV=1	-0.465602	0.665721	-0.176708	18984.7	19887.7	18633.7	19790.5	1222.02	3129.21	-903.047	0.954593	-0.0201819
sp|P40925|MDHC_HUMAN	Malate dehydrogenase, cytoplasmic OS=Homo sapiens OX=9606 GN=MDH1 PE=1 SV=4	-0.447058	0.677972	-0.168788	20534.2	27698.2	16670.6	20215.9	22713.8	15951.9	-7163.99	0.741355	-0.129974
sp|Q8NI99|ANGL6_HUMAN	Angiopoietin-related protein 6 OS=Homo sapiens OX=9606 GN=ANGPTL6 PE=1 SV=1	0.388902	0.717163	-0.144382	15987	14592.9	15742.6	12714.6	4648	4116.72	1394.12	1.09553	0.0396258
sp|O43707|ACTN4_HUMAN	Alpha-actinin-4 OS=Homo sapiens OX=9606 GN=ACTN4 PE=1 SV=2	-0.366969	0.732232	-0.135352	202024	231842	162724	201362	80385.5	115520	-29817.7	0.871388	-0.0597886
sp|Q9Y6C2|EMIL1_HUMAN	EMILIN-1 OS=Homo sapiens OX=9606 GN=EMILIN1 PE=1 SV=3	0.347689	0.745599	-0.127495	182980	153538	160046	150479	44124.7	139872	29441.7	1.19176	0.0761872
sp|Q9P1F3|ABRAL_HUMAN	Costars family protein ABRACL OS=Homo sapiens OX=9606 GN=ABRACL PE=1 SV=1	0.272024	0.799067	-0.0974167	1479.34	1051.08	0	1372.54	2562.29	932.864	428.257	1.40744	0.148431
sp|O15511|ARPC5_HUMAN	Actin-related protein 2/3 complex subunit 5 OS=Homo sapiens OX=9606 GN=ARPC5 PE=1 SV=3	0.226505	0.831913	-0.0799222	30184	26654.3	40481.8	25042.5	26576.1	4714.45	3529.69	1.13242	0.0540094
sp|Q9UBX5|FBLN5_HUMAN	Fibulin-5 OS=Homo sapiens OX=9606 GN=FBLN5 PE=1 SV=1	0.216663	0.839072	-0.0762006	88706.8	79804.9	83303.3	119171	16952.1	69115.1	8901.92	1.11155	0.0459274
sp|P30101|PDIA3_HUMAN	Protein disulfide-isomerase A3 OS=Homo sapiens OX=9606 GN=PDIA3 PE=1 SV=4	-0.190161	0.858443	-0.0662884	346495	350094	335634	351045	30725	11418.4	-3598.7	0.989721	-0.00448732
sp|Q12805|FBLN3_HUMAN	EGF-containing fibulin-like extracellular matrix protein 1 OS=Homo sapiens OX=9606 GN=EFEMP1 PE=1 SV=2	0.178755	0.866819	-0.0620716	299673	295582	291594	296835	28133.1	27936.7	4091.79	1.01384	0.00597079
sp|P04264|K2C1_HUMAN	Keratin, type II cytoskeletal 1 OS=Homo sapiens OX=9606 GN=KRT1 PE=1 SV=6	0.109535	0.918054	-0.037132	384485	378030	362716	367156	99902	20945	6455.16	1.01708	0.00735332
sp|P12724|ECP_HUMAN	Eosinophil cationic protein OS=Homo sapiens OX=9606 GN=RNASE3 PE=1 SV=2	0.0272711	0.97955	-0.00897346	27217.5	26396.9	32437.7	0	25019.2	45720.7	820.606	1.03109	0.0132954
sp|P18669|PGAM1_HUMAN	Phosphoglycerate mutase 1 OS=Homo sapiens OX=9606 GN=PGAM1 PE=1 SV=2	-0.0168574	0.987358	-0.00552548	33089	33204.1	31587.3	32068.5	11510.8	2740.85	-115.162	0.996532	-0.00150889

## Sheet: 30ppm (Pool D3 to Pool D21)
Proteins found between condition day 3 vs day 21
Peak Name	Group	t-value	p-value	Log (p)	Mean 1	Mean 2	Median 1	Median 2	Sigma 1	Sigma 2	Delta	Fold Change	Log (Fold Change)
sp|P26038|MOES_HUMAN	Moesin OS=Homo sapiens OX=9606 GN=MSN PE=1 SV=3	115.013	3.4272e-08	-7.46506	670798	113177	669206	115373	4398.56	7153.41	557622	5.92699	0.772835
sp|P05164|PERM_HUMAN	Myeloperoxidase OS=Homo sapiens OX=9606 GN=MPO PE=1 SV=1	79.7102	1.4847e-07	-6.82836	2.21191e+06	43887	2.21556e+06	46072.3	46879.3	4653.86	2.16803e+06	50.4002	1.70243
sp|P02768|ALBU_HUMAN	Serum albumin OS=Homo sapiens OX=9606 GN=ALB PE=1 SV=2	76.3012	1.76819e-07	-6.75247	9.06062e+07	1.41717e+07	9.07656e+07	1.40442e+07	1.55017e+06	779396	7.64345e+07	6.39346	0.805736
sp|P07996|TSP1_HUMAN	Thrombospondin-1 OS=Homo sapiens OX=9606 GN=THBS1 PE=1 SV=2	65.026	3.35056e-07	-6.47488	3.52569e+07	1.78287e+06	3.52171e+07	1.75616e+06	855843	250051	3.3474e+07	19.7753	1.29612
sp|P01042|KNG1_HUMAN	Kininogen-1 OS=Homo sapiens OX=9606 GN=KNG1 PE=1 SV=2	58.7721	5.01914e-07	-6.29937	170572	52949.2	168654	52949.2	3405.25	648.324	117623	3.22143	0.508048
sp|P01871|IGHM_HUMAN	Immunoglobulin heavy constant mu OS=Homo sapiens OX=9606 GN=IGHM PE=1 SV=4	55.4912	6.31416e-07	-6.19968	9.61309e+06	1.66477e+06	9.6442e+06	1.66461e+06	198427	148916	7.94831e+06	5.77441	0.761508
sp|Q5JXB2|UE2NL_HUMAN	Putative ubiquitin-conjugating enzyme E2 N-like OS=Homo sapiens OX=9606 GN=UBE2NL PE=1 SV=1	52.5283	7.86195e-07	-6.10447	70524.4	17592.5	70601.9	17189.8	697.906	1599.75	52931.9	4.00877	0.603011
sp|P06733|ENOA_HUMAN	Alpha-enolase OS=Homo sapiens OX=9606 GN=ENO1 PE=1 SV=2	51.6714	8.39591e-07	-6.07593	1.36149e+06	116561	1.36886e+06	129214	14333.5	39191.8	1.24493e+06	11.6805	1.06746
sp|Q86UX7|URP2_HUMAN	Fermitin family homolog 3 OS=Homo sapiens OX=9606 GN=FERMT3 PE=1 SV=1	45.9983	1.33603e-06	-5.87418	492975	93631	490852	92731.7	9002.89	12044.3	399344	5.26509	0.721406
sp|P01023|A2MG_HUMAN	Alpha-2-macroglobulin OS=Homo sapiens OX=9606 GN=A2M PE=1 SV=3	45.978	1.33839e-06	-5.87342	1.60503e+07	7.52773e+06	1.60338e+07	7.54405e+06	249552	201993	8.52257e+06	2.13216	0.328819
sp|P02776|PLF4_HUMAN	Platelet factor 4 OS=Homo sapiens OX=9606 GN=PF4 PE=1 SV=2	43.4889	1.6715e-06	-5.77689	528220	23925.6	518387	22555.2	17144.1	10463	504294	22.0776	1.34395
sp|Q99880|H2B1L_HUMAN	Histone H2B type 1-L OS=Homo sapiens OX=9606 GN=HIST1H2BL PE=1 SV=3	40.6278	2.19334e-06	-5.65889	306126	18214.1	303238	19169.1	12094.3	2094.41	287911	16.8071	1.22549
sp|P02788|TRFL_HUMAN	Lactotransferrin OS=Homo sapiens OX=9606 GN=LTF PE=1 SV=6	39.4985	2.45457e-06	-5.61002	4.30399e+06	374381	4.26779e+06	402927	158118	68498.4	3.92961e+06	11.4963	1.06056
sp|P0DP08|HVD82_HUMAN	Immunoglobulin heavy variable 4-38-2 OS=Homo sapiens OX=9606 GN=IGHV4-38-2 PE=3 SV=1	37.9785	2.87074e-06	-5.54201	205304	0	209653	0	9363.11	0	205304	Infinity	Infinity
sp|P21926|CD9_HUMAN	CD9 antigen OS=Homo sapiens OX=9606 GN=CD9 PE=1 SV=4	37.5773	2.99503e-06	-5.5236	123040	1431.5	124905	0	5027.13	2479.43	121609	85.952	1.93426
sp|P04406|G3P_HUMAN	Glyceraldehyde-3-phosphate dehydrogenase OS=Homo sapiens OX=9606 GN=GAPDH PE=1 SV=3	36.7354	3.27845e-06	-5.48433	203399	13730.5	203108	16688.7	4894.55	7484.42	189669	14.8137	1.17066
sp|P35237|SPB6_HUMAN	Serpin B6 OS=Homo sapiens OX=9606 GN=SERPINB6 PE=1 SV=3	33.8058	4.5673e-06	-5.34034	232788	45347.3	228637	46274	8929.73	3533.95	187441	5.13345	0.710409
sp|P07225|PROS_HUMAN	Vitamin K-dependent protein S OS=Homo sapiens OX=9606 GN=PROS1 PE=1 SV=1	33.0851	4.97715e-06	-5.30302	449749	59534	450137	59401.4	20156.1	3323.73	390215	7.55449	0.878205
sp|P07737|PROF1_HUMAN	Profilin-1 OS=Homo sapiens OX=9606 GN=PFN1 PE=1 SV=2	32.9936	5.03244e-06	-5.29822	3.95744e+06	184627	3.99265e+06	220867	185161	70307	3.77281e+06	21.4348	1.33112
sp|Q71DI3|H32_HUMAN	Histone H3.2 OS=Homo sapiens OX=9606 GN=HIST2H3A PE=1 SV=3	32.3835	5.42124e-06	-5.2659	978528	156356	969372	156386	43952.6	1382.79	822173	6.25835	0.79646
sp|P29401|TKT_HUMAN	Transketolase OS=Homo sapiens OX=9606 GN=TKT PE=1 SV=3	28.6795	8.79738e-06	-5.05565	815371	156653	832994	148116	36519.3	15778.5	658717	5.20493	0.716415
sp|P01619|KV320_HUMAN	Immunoglobulin kappa variable 3-20 OS=Homo sapiens OX=9606 GN=IGKV3-20 PE=1 SV=2	28.393	9.15642e-06	-5.03827	526538	63845	516130	61819.1	21317.3	18500.2	462693	8.24714	0.916303
sp|P07359|GP1BA_HUMAN	Platelet glycoprotein Ib alpha chain OS=Homo sapiens OX=9606 GN=GP1BA PE=1 SV=2	27.9889	9.69434e-06	-5.01348	823538	11285	803605	14249.7	49232.9	10133.3	812253	72.9763	1.86318
sp|Q14624|ITIH4_HUMAN	Inter-alpha-trypsin inhibitor heavy chain H4 OS=Homo sapiens OX=9606 GN=ITIH4 PE=1 SV=4	27.5416	1.03368e-05	-4.98561	563449	158681	569935	168439	17516.5	18470.1	404768	3.55083	0.55033
sp|P01876|IGHA1_HUMAN	Immunoglobulin heavy constant alpha 1 OS=Homo sapiens OX=9606 GN=IGHA1 PE=1 SV=2	27.2985	1.07084e-05	-4.97028	2.31826e+06	354659	2.28635e+06	355212	119002	36884.8	1.9636e+06	6.53658	0.815351
sp|P00338|LDHA_HUMAN	L-lactate dehydrogenase A chain OS=Homo sapiens OX=9606 GN=LDHA PE=1 SV=2	26.614	1.18478e-05	-4.92636	511929	116372	512882	125946	17717.8	18675.7	395556	4.39906	0.64336
sp|P02743|SAMP_HUMAN	Serum amyloid P-component OS=Homo sapiens OX=9606 GN=APCS PE=1 SV=2	25.9821	1.30369e-05	-4.88483	344072	63186	353747	63613	16771.5	8326.57	280886	5.44538	0.736028
sp|P01008|ANT3_HUMAN	Antithrombin-III OS=Homo sapiens OX=9606 GN=SERPINC1 PE=1 SV=1	25.9716	1.3058e-05	-4.88412	1.49127e+06	327233	1.47622e+06	297906	54587.6	55196.2	1.16404e+06	4.55723	0.658701
sp|P02787|TRFE_HUMAN	Serotransferrin OS=Homo sapiens OX=9606 GN=TF PE=1 SV=3	25.718	1.35781e-05	-4.86716	3.06825e+06	522242	3.02783e+06	438926	71264.6	155957	2.54601e+06	5.87515	0.769019
sp|A0A0B4J1X5|HV374_HUMAN	Immunoglobulin heavy variable 3-74 OS=Homo sapiens OX=9606 GN=IGHV3-74 PE=3 SV=1	25.4044	1.42576e-05	-4.84595	420833	50151	421973	51264.8	3008.51	25093.1	370682	8.39133	0.923831
sp|P07900|HS90A_HUMAN	Heat shock protein HSP 90-alpha OS=Homo sapiens OX=9606 GN=HSP90AA1 PE=1 SV=5	25.1814	1.47665e-05	-4.83072	61858.9	7030.33	62948.6	7093.17	3440.58	1544.3	54828.6	8.79886	0.944426
sp|P05106|ITB3_HUMAN	Integrin beta-3 OS=Homo sapiens OX=9606 GN=ITGB3 PE=1 SV=2	25.1096	1.49352e-05	-4.82579	623930	110001	616964	101055	27998.8	21744.2	513929	5.67202	0.753738
sp|Q9Y490|TLN1_HUMAN	Talin-1 OS=Homo sapiens OX=9606 GN=TLN1 PE=1 SV=3	24.7423	1.5837e-05	-4.80033	4.00995e+06	1.12526e+06	4.03624e+06	1.10662e+06	182276	86918.4	2.8847e+06	3.56359	0.551888
sp|P01859|IGHG2_HUMAN	Immunoglobulin heavy constant gamma 2 OS=Homo sapiens OX=9606 GN=IGHG2 PE=1 SV=2	24.6842	1.59861e-05	-4.79626	961272	142415	985018	144161	57284.8	4458.58	818858	6.74982	0.829292
sp|P63261|ACTG_HUMAN	Actin, cytoplasmic 2 OS=Homo sapiens OX=9606 GN=ACTG1 PE=1 SV=1	24.5491	1.63387e-05	-4.78678	739179	91845.5	714116	89835.3	44981.4	7913.63	647333	8.04807	0.905692
sp|P62834|RAP1A_HUMAN	Ras-related protein Rap-1A OS=Homo sapiens OX=9606 GN=RAP1A PE=1 SV=1	24.3046	1.70025e-05	-4.76949	345685	36988.3	344932	36948.5	21979.6	926.291	308696	9.34579	0.970616
sp|P40197|GPV_HUMAN	Platelet glycoprotein V OS=Homo sapiens OX=9606 GN=GP5 PE=1 SV=1	23.6895	1.88273e-05	-4.72521	174576	2777.41	180297	3604.25	12315.8	2470.06	171799	62.8558	1.79835
sp|Q9BTM1|H2AJ_HUMAN	Histone H2A.J OS=Homo sapiens OX=9606 GN=H2AFJ PE=1 SV=1	23.3551	1.99219e-05	-4.70067	2.1692e+06	61421.5	2.2167e+06	65777.3	156067	8820.77	2.10778e+06	35.3167	1.54798
sp|P08238|HS90B_HUMAN	Heat shock protein HSP 90-beta OS=Homo sapiens OX=9606 GN=HSP90AB1 PE=1 SV=4	23.0921	2.08394e-05	-4.68112	41047.4	1298.97	40479.7	0	1956.17	2249.88	39748.4	31.5999	1.49969
sp|P0DP03|HV335_HUMAN	Immunoglobulin heavy variable 3-30-5 OS=Homo sapiens OX=9606 GN=IGHV3-30-5 PE=3 SV=1	22.2555	2.41311e-05	-4.61742	107991	0	107364	0	8404.45	0	107991	Infinity	Infinity
sp|P05109|S10A8_HUMAN	Protein S100-A8 OS=Homo sapiens OX=9606 GN=S100A8 PE=1 SV=1	22.0092	2.52223e-05	-4.59822	4.46977e+06	280178	4.34288e+06	273024	329122	19645.9	4.18959e+06	15.9533	1.20285
sp|P62937|PPIA_HUMAN	Peptidyl-prolyl cis-trans isomerase A OS=Homo sapiens OX=9606 GN=PPIA PE=1 SV=2	21.9049	2.57023e-05	-4.59003	245870	11588.7	246761	7512.35	16587.6	8247.56	234281	21.2163	1.32667
sp|P02675|FIBB_HUMAN	Fibrinogen beta chain OS=Homo sapiens OX=9606 GN=FGB PE=1 SV=2	-21.1882	2.9333e-05	-4.53264	8.87706e+07	1.62288e+08	9.08764e+07	1.63105e+08	5.05971e+06	3.2429e+06	-7.35172e+07	0.546995	-0.262017
sp|P80188|NGAL_HUMAN	Neutrophil gelatinase-associated lipocalin OS=Homo sapiens OX=9606 GN=LCN2 PE=1 SV=2	20.5741	3.29653e-05	-4.48194	348790	40784.1	335291	40876.6	25718.2	3305.93	308006	8.55211	0.932073
sp|P01857|IGHG1_HUMAN	Immunoglobulin heavy constant gamma 1 OS=Homo sapiens OX=9606 GN=IGHG1 PE=1 SV=1	20.4622	3.36868e-05	-4.47254	4.74403e+06	627549	4.91763e+06	637393	345820	42695.6	4.11648e+06	7.55961	0.8785
sp|Q15404|RSU1_HUMAN	Ras suppressor protein 1 OS=Homo sapiens OX=9606 GN=RSU1 PE=1 SV=3	20.3909	3.41566e-05	-4.46653	1.99167e+06	137486	1.97041e+06	125513	153968	33162.9	1.85418e+06	14.4863	1.16096
sp|P00488|F13A_HUMAN	Coagulation factor XIII A chain OS=Homo sapiens OX=9606 GN=F13A1 PE=1 SV=4	19.94	3.73256e-05	-4.42799	1.70005e+06	841281	1.71665e+06	806686	33481.9	66658.8	858765	2.02078	0.30552
sp|P13224|GP1BB_HUMAN	Platelet glycoprotein Ib beta chain OS=Homo sapiens OX=9606 GN=GP1BB PE=1 SV=1	19.8466	3.80269e-05	-4.41991	102850	31902.7	102297	32130.9	1834.39	5913.76	70947.6	3.22388	0.508379
sp|P05556|ITB1_HUMAN	Integrin beta-1 OS=Homo sapiens OX=9606 GN=ITGB1 PE=1 SV=2	19.6029	3.99371e-05	-4.39862	24505.1	0	23921.7	0	2165.2	0	24505.1	Infinity	Infinity
sp|A0A0A0MS15|HV349_HUMAN	Immunoglobulin heavy variable 3-49 OS=Homo sapiens OX=9606 GN=IGHV3-49 PE=3 SV=1	19.4672	4.10522e-05	-4.38666	38690.2	4831.17	37407.6	4173.51	2686.98	1362.16	33859	8.00845	0.903548
sp|P23142|FBLN1_HUMAN	Fibulin-1 OS=Homo sapiens OX=9606 GN=FBLN1 PE=1 SV=4	19.2959	4.2516e-05	-4.37145	488500	89440.8	487518	104533	10185.3	34342	399059	5.46171	0.737329
sp|Q9UJC5|SH3L2_HUMAN	SH3 domain-binding glutamic acid-rich-like protein 2 OS=Homo sapiens OX=9606 GN=SH3BGRL2 PE=1 SV=2	18.9984	4.5217e-05	-4.3447	76947.7	18038.3	78028.2	18934.9	4244.8	3290.25	58909.4	4.2658	0.630001
sp|P01024|CO3_HUMAN	Complement C3 OS=Homo sapiens OX=9606 GN=C3 PE=1 SV=2	18.758	4.75572e-05	-4.32278	2.45846e+06	454710	2.41837e+06	436253	178100	50126	2.00375e+06	5.40666	0.732929
sp|P01834|IGKC_HUMAN	Immunoglobulin kappa constant OS=Homo sapiens OX=9606 GN=IGKC PE=1 SV=2	18.4745	5.05154e-05	-4.29658	4.83552e+06	597754	4.97437e+06	605708	395803	34522.2	4.23777e+06	8.08948	0.907921
sp|P09211|GSTP1_HUMAN	Glutathione S-transferase P OS=Homo sapiens OX=9606 GN=GSTP1 PE=1 SV=2	18.0022	5.59719e-05	-4.25203	154747	20228.8	150517	19566.1	8460.56	9794.14	134518	7.64982	0.883651
sp|P04003|C4BPA_HUMAN	C4b-binding protein alpha chain OS=Homo sapiens OX=9606 GN=C4BPA PE=1 SV=2	17.913	5.70831e-05	-4.24349	150861	9362.35	156678	12868.6	10957.7	8192.72	141499	16.1136	1.20719
sp|P52566|GDIR2_HUMAN	Rho GDP-dissociation inhibitor 2 OS=Homo sapiens OX=9606 GN=ARHGDIB PE=1 SV=3	17.7971	5.85691e-05	-4.23233	637119	52512.3	665415	55491	56455.7	7057.11	584606	12.1327	1.08396
sp|P01009|A1AT_HUMAN	Alpha-1-antitrypsin OS=Homo sapiens OX=9606 GN=SERPINA1 PE=1 SV=3	17.7469	5.9227e-05	-4.22748	6.74812e+06	3.58476e+06	6.83461e+06	3.69624e+06	179072	251497	3.16336e+06	1.88245	0.274723
sp|P50453|SPB9_HUMAN	Serpin B9 OS=Homo sapiens OX=9606 GN=SERPINB9 PE=1 SV=1	17.4732	6.29844e-05	-4.20077	165600	1795.01	162429	0	15936.9	3109.05	163805	92.2558	1.96499
sp|P23284|PPIB_HUMAN	Peptidyl-prolyl cis-trans isomerase B OS=Homo sapiens OX=9606 GN=PPIB PE=1 SV=2	17.4536	6.32655e-05	-4.19883	1.80484e+06	127068	1.89104e+06	121049	162800	34897.1	1.67778e+06	14.2038	1.1524
sp|P62805|H4_HUMAN	Histone H4 OS=Homo sapiens OX=9606 GN=HIST1H4A PE=1 SV=2	17.2658	6.60322e-05	-4.18024	921729	142878	960538	138424	76934.1	13629.3	778851	6.45117	0.809639
sp|P18206|VINC_HUMAN	Vinculin OS=Homo sapiens OX=9606 GN=VCL PE=1 SV=4	16.9098	7.1704e-05	-4.14446	1.82038e+06	730206	1.82874e+06	706477	103302	42399.6	1.09017e+06	2.49296	0.396715
sp|P24158|PRTN3_HUMAN	Myeloblastin OS=Homo sapiens OX=9606 GN=PRTN3 PE=1 SV=3	16.8947	7.19567e-05	-4.14293	91507.6	2109.89	95625.6	0	8404.98	3654.44	89397.7	43.3708	1.6372
sp|P37802|TAGL2_HUMAN	Transgelin-2 OS=Homo sapiens OX=9606 GN=TAGLN2 PE=1 SV=3	16.8411	7.28664e-05	-4.13747	1.67361e+06	437821	1.63707e+06	453061	117053	49519.7	1.23579e+06	3.82259	0.582358
sp|P35579|MYH9_HUMAN	Myosin-9 OS=Homo sapiens OX=9606 GN=MYH9 PE=1 SV=4	16.6984	7.53605e-05	-4.12286	2.3796e+06	1.28286e+06	2.36879e+06	1.24097e+06	57944.1	97897.8	1.09674e+06	1.85492	0.268326
sp|Q5SYB0|FRPD1_HUMAN	FERM and PDZ domain-containing protein 1 OS=Homo sapiens OX=9606 GN=FRMPD1 PE=1 SV=1	16.603	7.70861e-05	-4.11302	122147	4575.61	116800	4034.18	12064.2	2211.6	117571	26.6952	1.42643
sp|P02671|FIBA_HUMAN	Fibrinogen alpha chain OS=Homo sapiens OX=9606 GN=FGA PE=1 SV=2	-16.2048	8.48465e-05	-4.07137	7.3005e+07	1.45737e+08	7.11035e+07	1.45664e+08	6.91695e+06	3.54831e+06	-7.2732e+07	0.500937	-0.300217
sp|P16109|LYAM3_HUMAN	P-selectin OS=Homo sapiens OX=9606 GN=SELP PE=1 SV=3	16.2009	8.4926e-05	-4.07096	92080.3	2650.67	90283.1	0	8386.54	4591.1	89429.7	34.7385	1.54081
sp|P14780|MMP9_HUMAN	Matrix metalloproteinase-9 OS=Homo sapiens OX=9606 GN=MMP9 PE=1 SV=3	16.1699	8.55721e-05	-4.06767	533522	140227	536586	135158	40839.1	10341.5	393295	3.80471	0.580321
sp|P01019|ANGT_HUMAN	Angiotensinogen OS=Homo sapiens OX=9606 GN=AGT PE=1 SV=1	15.813	9.34559e-05	-4.02939	414642	165263	403157	156953	20003.2	18601.2	249379	2.50899	0.399499
sp|P30041|PRDX6_HUMAN	Peroxiredoxin-6 OS=Homo sapiens OX=9606 GN=PRDX6 PE=1 SV=3	15.7476	9.49957e-05	-4.0223	930049	159315	945273	148662	64626	54860.5	770733	5.83778	0.766248
sp|P59998|ARPC4_HUMAN	Actin-related protein 2/3 complex subunit 4 OS=Homo sapiens OX=9606 GN=ARPC4 PE=1 SV=3	15.6726	9.68043e-05	-4.01411	106929	3264.36	109884	4519.92	11095.8	2851.99	103664	32.7565	1.5153
sp|P08603|CFAH_HUMAN	Complement factor H OS=Homo sapiens OX=9606 GN=CFH PE=1 SV=4	15.5885	9.88817e-05	-4.00488	430606	98574.2	439631	95898.5	34802.2	12241.6	332032	4.36834	0.640317
sp|P12259|FA5_HUMAN	Coagulation factor V OS=Homo sapiens OX=9606 GN=F5 PE=1 SV=4	15.528	0.000100411	-3.99822	197841	42419.1	199952	45995.8	9162.67	14717.1	155422	4.66395	0.668754
sp|P00450|CERU_HUMAN	Ceruloplasmin OS=Homo sapiens OX=9606 GN=CP PE=1 SV=1	15.4757	0.000101755	-3.99244	296837	68238.8	301678	77877.6	18836.2	17314.2	228598	4.34997	0.638486
sp|P00915|CAH1_HUMAN	Carbonic anhydrase 1 OS=Homo sapiens OX=9606 GN=CA1 PE=1 SV=2	-15.2084	0.000108994	-3.9626	205714	1.2924e+06	205436	1.29512e+06	8386.02	123476	-1.08669e+06	0.159171	-0.798135
sp|P07339|CATD_HUMAN	Cathepsin D OS=Homo sapiens OX=9606 GN=CTSD PE=1 SV=1	-15.0177	0.000114554	-3.94099	807.225	103322	0	106264	1398.16	11740.5	-102515	0.00781273	-2.1072
sp|P01615|KVD28_HUMAN	Immunoglobulin kappa variable 2D-28 OS=Homo sapiens OX=9606 GN=IGKV2D-28 PE=1 SV=2	14.8416	0.000120005	-3.9208	224628	78730.1	227478	77895.9	11377.8	12667.1	145898	2.85314	0.455324
sp|P32119|PRDX2_HUMAN	Peroxiredoxin-2 OS=Homo sapiens OX=9606 GN=PRDX2 PE=1 SV=5	-14.6811	0.000125256	-3.9022	78807.8	352103	80313.2	367111	14573.6	28761.3	-273295	0.22382	-0.650101
sp|Q9Y376|CAB39_HUMAN	Calcium-binding protein 39 OS=Homo sapiens OX=9606 GN=CAB39 PE=1 SV=1	14.1693	0.000144036	-3.84153	47630.4	4559.93	49509.1	5021.4	5081.5	1377.56	43070.4	10.4454	1.01893
sp|P02679|FIBG_HUMAN	Fibrinogen gamma chain OS=Homo sapiens OX=9606 GN=FGG PE=1 SV=3	-13.9751	0.000152071	-3.81795	9.01825e+07	1.6235e+08	9.01135e+07	1.58252e+08	1.5676e+06	8.80582e+06	-7.21671e+07	0.555483	-0.255329
sp|P01011|AACT_HUMAN	Alpha-1-antichymotrypsin OS=Homo sapiens OX=9606 GN=SERPINA3 PE=1 SV=2	13.8408	0.00015796	-3.80145	499865	271728	507005	271850	16884.3	23021.5	228137	1.83958	0.264719
sp|P01137|TGFB1_HUMAN	Transforming growth factor beta-1 OS=Homo sapiens OX=9606 GN=TGFB1 PE=1 SV=2	13.6926	0.000164788	-3.78307	246850	19034.5	262817	21321	28524.5	4099.9	227815	12.9685	1.11289
sp|P02790|HEMO_HUMAN	Hemopexin OS=Homo sapiens OX=9606 GN=HPX PE=1 SV=2	13.2735	0.000186186	-3.73005	843227	91994.9	835195	58387.8	63720.8	74492.1	751232	9.16602	0.962181
sp|P08567|PLEK_HUMAN	Pleckstrin OS=Homo sapiens OX=9606 GN=PLEK PE=1 SV=3	13.1284	0.000194396	-3.71131	246680	65768.7	236236	68197.1	23441.8	4489.6	180911	3.75072	0.574115
sp|P20160|CAP7_HUMAN	Azurocidin OS=Homo sapiens OX=9606 GN=AZU1 PE=1 SV=3	12.9868	0.000202846	-3.69283	108589	5826.86	109198	7450.87	12677.2	5208.35	102762	18.636	1.27035
sp|P04433|KV311_HUMAN	Immunoglobulin kappa variable 3-11 OS=Homo sapiens OX=9606 GN=IGKV3-11 PE=1 SV=1	12.7192	0.0002201	-3.65738	299028	40518.3	288768	42383.2	34241	8172.42	258510	7.38008	0.868061
sp|P01877|IGHA2_HUMAN	Immunoglobulin heavy constant alpha 2 OS=Homo sapiens OX=9606 GN=IGHA2 PE=1 SV=4	11.741	0.000301038	-3.52138	36427.3	0	39092.3	0	5373.83	0	36427.3	Infinity	Infinity
sp|P02647|APOA1_HUMAN	Apolipoprotein A-I OS=Homo sapiens OX=9606 GN=APOA1 PE=1 SV=1	11.5169	0.000324559	-3.48871	2.76931e+06	807653	2.65893e+06	807076	294815	10968.6	1.96166e+06	3.42884	0.535147
sp|Q03591|FHR1_HUMAN	Complement factor H-related protein 1 OS=Homo sapiens OX=9606 GN=CFHR1 PE=1 SV=2	11.2599	0.000354423	-3.45048	151959	25363.5	159181	26853.9	16128.6	10912.9	126596	5.99126	0.777518
sp|P60174|TPIS_HUMAN	Triosephosphate isomerase OS=Homo sapiens OX=9606 GN=TPI1 PE=1 SV=3	11.2478	0.00035591	-3.44866	2.13631e+06	461050	2.00606e+06	444355	254045	44848.7	1.67526e+06	4.63356	0.665915
sp|P05155|IC1_HUMAN	Plasma protease C1 inhibitor OS=Homo sapiens OX=9606 GN=SERPING1 PE=1 SV=2	11.2171	0.000359714	-3.44404	276856	75192	273267	75235.9	31078.3	1946.55	201664	3.68199	0.566082
sp|P21333|FLNA_HUMAN	Filamin-A OS=Homo sapiens OX=9606 GN=FLNA PE=1 SV=4	11.072	0.000378439	-3.422	4.21389e+06	2.35108e+06	4.28546e+06	2.41946e+06	245388	157178	1.86281e+06	1.79232	0.253416
sp|Q9HBI1|PARVB_HUMAN	Beta-parvin OS=Homo sapiens OX=9606 GN=PARVB PE=1 SV=1	11.0372	0.000383102	-3.41669	109037	12145.4	106581	7776.17	7339.38	13316.4	96891.4	8.9776	0.95316
sp|P00738|HPT_HUMAN	Haptoglobin OS=Homo sapiens OX=9606 GN=HP PE=1 SV=1	10.6355	0.000442536	-3.35405	1.37738e+06	295695	1.4663e+06	303485	175158	18748.6	1.08169e+06	4.65812	0.66821
sp|O75594|PGRP1_HUMAN	Peptidoglycan recognition protein 1 OS=Homo sapiens OX=9606 GN=PGLYRP1 PE=1 SV=1	10.6079	0.000447025	-3.34967	22340.6	3055.71	21732.7	3865.56	1548.07	2741.99	19284.9	7.3111	0.863983
sp|O15144|ARPC2_HUMAN	Actin-related protein 2/3 complex subunit 2 OS=Homo sapiens OX=9606 GN=ARPC2 PE=1 SV=1	10.6002	0.000448285	-3.34845	27090.7	3251.77	28103	4609.19	2677.71	2828.88	23838.9	8.33106	0.9207
sp|O95866|G6B_HUMAN	Megakaryocyte and platelet inhibitory receptor G6b OS=Homo sapiens OX=9606 GN=MPIG6B PE=1 SV=1	10.5972	0.00044879	-3.34796	19106.8	0	19100.2	0	3122.91	0	19106.8	Infinity	Infinity
sp|P30740|ILEU_HUMAN	Leukocyte elastase inhibitor OS=Homo sapiens OX=9606 GN=SERPINB1 PE=1 SV=1	10.5602	0.00045492	-3.34207	1.17876e+06	363257	1.14604e+06	334118	116224	66203.5	815506	3.24498	0.511212
sp|Q08830|FGL1_HUMAN	Fibrinogen-like protein 1 OS=Homo sapiens OX=9606 GN=FGL1 PE=1 SV=3	10.3301	0.00049553	-3.30493	251292	50483.6	242979	50524.1	33527.8	3085.85	200809	4.97771	0.697029
sp|P23528|COF1_HUMAN	Cofilin-1 OS=Homo sapiens OX=9606 GN=CFL1 PE=1 SV=3	10.2511	0.000510508	-3.292	257368	68824.9	255770	84335.4	3532.8	31660.1	188543	3.73946	0.572809
sp|O15143|ARC1B_HUMAN	Actin-related protein 2/3 complex subunit 1B OS=Homo sapiens OX=9606 GN=ARPC1B PE=1 SV=3	10.1919	0.000522103	-3.28224	20908.4	3645.93	21426	3544.61	2900.4	440.443	17262.5	5.73474	0.758513
sp|P09960|LKHA4_HUMAN	Leukotriene A-4 hydrolase OS=Homo sapiens OX=9606 GN=LTA4H PE=1 SV=2	10.1413	0.000532278	-3.27386	66523.2	5388.05	67634.7	5564.36	8995.01	5302.1	61135.1	12.3464	1.09154
sp|Q86WZ0|HEAT4_HUMAN	HEAT repeat-containing protein 4 OS=Homo sapiens OX=9606 GN=HEATR4 PE=2 SV=2	9.80774	0.000605844	-3.21764	509877	149512	491041	153793	63170.8	7717.43	360364	3.41026	0.532788
sp|Q9H4B7|TBB1_HUMAN	Tubulin beta-1 chain OS=Homo sapiens OX=9606 GN=TUBB1 PE=1 SV=1	9.57368	0.000665104	-3.17711	46680.5	8580.52	43024.6	8354.37	6876.62	474.557	38100	5.44029	0.735622
sp|P13796|PLSL_HUMAN	Plastin-2 OS=Homo sapiens OX=9606 GN=LCP1 PE=1 SV=6	9.56195	0.000668258	-3.17506	1.10953e+06	284093	1.1671e+06	285715	147015	27256.2	825439	3.90552	0.591679
sp|Q15907|RB11B_HUMAN	Ras-related protein Rab-11B OS=Homo sapiens OX=9606 GN=RAB11B PE=1 SV=4	9.31668	0.000738697	-3.13153	174348	23431.1	179038	29200.4	18440.8	21145.2	150917	7.44089	0.871625
sp|Q8TDB8|GTR14_HUMAN	Solute carrier family 2, facilitated glucose transporter member 14 OS=Homo sapiens OX=9606 GN=SLC2A14 PE=2 SV=1	9.27209	0.000752475	-3.12351	31618	1283.79	33100.7	0	5212.01	2223.58	30334.2	24.6287	1.39144
sp|P07195|LDHB_HUMAN	L-lactate dehydrogenase B chain OS=Homo sapiens OX=9606 GN=LDHB PE=1 SV=2	9.24471	0.000761094	-3.11856	544005	245053	553282	231770	49858.9	25519.5	298952	2.21995	0.346342
sp|P00918|CAH2_HUMAN	Carbonic anhydrase 2 OS=Homo sapiens OX=9606 GN=CA2 PE=1 SV=2	9.21205	0.000771535	-3.11264	326151	172991	319212	176964	27213.3	9419.05	153161	1.88537	0.275397
sp|P04004|VTNC_HUMAN	Vitronectin OS=Homo sapiens OX=9606 GN=VTN PE=1 SV=1	9.18367	0.000780754	-3.10749	300387	63565.6	304351	65170.3	39911.1	20051.2	236822	4.72563	0.67446
sp|P62993|GRB2_HUMAN	Growth factor receptor-bound protein 2 OS=Homo sapiens OX=9606 GN=GRB2 PE=1 SV=1	9.16702	0.000786225	-3.10445	91422.7	16179.5	95345.8	13668.2	10217.6	9885.08	75243.1	5.65052	0.752088
sp|P01860|IGHG3_HUMAN	Immunoglobulin heavy constant gamma 3 OS=Homo sapiens OX=9606 GN=IGHG3 PE=1 SV=2	8.8646	0.000894416	-3.04846	332743	22915	311243	24096.7	60494.6	2272.31	309828	14.5207	1.16199
sp|P59666|DEF3_HUMAN	Neutrophil defensin 3 OS=Homo sapiens OX=9606 GN=DEFA3 PE=1 SV=1	8.58177	0.00101279	-2.99448	966181	215794	1.00742e+06	216778	150187	19521.3	750387	4.47733	0.65102
sp|P06702|S10A9_HUMAN	Protein S100-A9 OS=Homo sapiens OX=9606 GN=S100A9 PE=1 SV=1	8.33497	0.00113232	-2.94603	446406	22813.1	410398	21884.6	87997.9	2182.61	423593	19.568	1.29155
sp|Q86XH1|IQCA1_HUMAN	IQ and AAA domain-containing protein 1 OS=Homo sapiens OX=9606 GN=IQCA1 PE=2 SV=1	-8.29322	0.00115423	-2.93771	516182	916690	535398	911242	69517.7	46519.4	-400508	0.563093	-0.24942
sp|P02760|AMBP_HUMAN	Protein AMBP OS=Homo sapiens OX=9606 GN=AMBP PE=1 SV=1	8.26327	0.00117027	-2.93171	28463	3669.89	28731.2	4619.47	4015.25	3299.23	24793.1	7.75581	0.889627
sp|P50395|GDIB_HUMAN	Rab GDP dissociation inhibitor beta OS=Homo sapiens OX=9606 GN=GDI2 PE=1 SV=2	8.1413	0.00123854	-2.90709	88442.2	38569.2	91801.6	40991.1	8413.25	6465.15	49873	2.29308	0.360419
sp|Q01082|SPTB2_HUMAN	Spectrin beta chain, non-erythrocytic 1 OS=Homo sapiens OX=9606 GN=SPTBN1 PE=1 SV=2	7.96647	0.00134521	-2.87121	28671.4	5432.18	29357.5	7920.71	1829.12	4709.91	23239.2	5.27806	0.722474
sp|P00491|PNPH_HUMAN	Purine nucleoside phosphorylase OS=Homo sapiens OX=9606 GN=PNP PE=1 SV=2	7.95462	0.00135285	-2.86875	345612	47615.7	330247	37121.6	61087.9	21874.3	297996	7.25836	0.860839
sp|P10599|THIO_HUMAN	Thioredoxin OS=Homo sapiens OX=9606 GN=TXN PE=1 SV=3	7.94044	0.00136205	-2.86581	70807.7	11611.3	65082.9	11249.6	11690.8	5482.53	59196.5	6.0982	0.785202
sp|P05546|HEP2_HUMAN	Heparin cofactor 2 OS=Homo sapiens OX=9606 GN=SERPIND1 PE=1 SV=3	7.79749	0.00145933	-2.83585	129261	50360.3	135394	48550.9	16959.6	4420.48	78900.9	2.56673	0.40938
sp|P08514|ITA2B_HUMAN	Integrin alpha-IIb OS=Homo sapiens OX=9606 GN=ITGA2B PE=1 SV=3	7.57715	0.00162671	-2.78869	1.66952e+06	393710	1.64305e+06	392442	290180	29102	1.27581e+06	4.24048	0.627415
sp|P01591|IGJ_HUMAN	Immunoglobulin J chain OS=Homo sapiens OX=9606 GN=JCHAIN PE=1 SV=4	7.52637	0.00166859	-2.77765	32219.6	1996.42	34051.9	0	6034.81	3457.91	30223.2	16.1387	1.20787
sp|P0DP04|HV43D_HUMAN	Immunoglobulin heavy variable 3-43D OS=Homo sapiens OX=9606 GN=IGHV3-43D PE=3 SV=1	7.44645	0.00173725	-2.76014	71001.5	10656.6	70232.8	15943.2	10575.6	9228.99	60344.9	6.66267	0.823648
sp|Q14019|COTL1_HUMAN	Coactosin-like protein OS=Homo sapiens OX=9606 GN=COTL1 PE=1 SV=3	7.35924	0.0018162	-2.74084	41904.9	3284.78	46989.1	3286.34	9088.08	162.473	38620.2	12.7573	1.10576
sp|P19971|TYPH_HUMAN	Thymidine phosphorylase OS=Homo sapiens OX=9606 GN=TYMP PE=1 SV=2	7.29911	0.00187323	-2.72741	7448.28	601.439	8182.41	862.671	1538.47	522.357	6846.84	12.3841	1.09286
sp|P00558|PGK1_HUMAN	Phosphoglycerate kinase 1 OS=Homo sapiens OX=9606 GN=PGK1 PE=1 SV=3	7.27512	0.0018966	-2.72202	61077.9	8284.01	60220.6	3509.72	5197.4	11444.2	52793.9	7.37298	0.867643
sp|A0A0B4J1U7|HV601_HUMAN	Immunoglobulin heavy variable 6-1 OS=Homo sapiens OX=9606 GN=IGHV6-1 PE=3 SV=1	7.21376	0.00195803	-2.70818	190192	14130.8	182822	14143.8	42252.1	1330.45	176061	13.4594	1.12903
sp|P04075|ALDOA_HUMAN	Fructose-bisphosphate aldolase A OS=Homo sapiens OX=9606 GN=ALDOA PE=1 SV=2	7.0094	0.00218113	-2.66132	413060	69350.2	395424	77885.3	81383.7	24293.2	343710	5.95615	0.774966
sp|P68366|TBA4A_HUMAN	Tubulin alpha-4A chain OS=Homo sapiens OX=9606 GN=TUBA4A PE=1 SV=1	6.94831	0.00225385	-2.64708	101380	10420.6	107553	10467.4	22626.7	1465.82	90959.6	9.72883	0.98806
sp|P78417|GSTO1_HUMAN	Glutathione S-transferase omega-1 OS=Homo sapiens OX=9606 GN=GSTO1 PE=1 SV=2	6.87903	0.00233995	-2.63079	253983	172429	251370	181368	9278.94	18318	81553.4	1.47297	0.168193
sp|P04114|APOB_HUMAN	Apolipoprotein B-100 OS=Homo sapiens OX=9606 GN=APOB PE=1 SV=2	6.84351	0.00238568	-2.62239	443059	125410	439950	147026	24739.6	76493.9	317649	3.53289	0.54813
sp|P04217|A1BG_HUMAN	Alpha-1B-glycoprotein OS=Homo sapiens OX=9606 GN=A1BG PE=1 SV=4	6.81725	0.0024202	-2.61615	217916	82655.2	220084	98138.3	8588.3	33275.2	135261	2.63645	0.42102
sp|P14625|ENPL_HUMAN	Endoplasmin OS=Homo sapiens OX=9606 GN=HSP90B1 PE=1 SV=1	6.81643	0.00242127	-2.61596	139273	27022.2	136371	35323.6	15451.9	23974.8	112251	5.15402	0.712146
sp|P35858|ALS_HUMAN	Insulin-like growth factor-binding protein complex acid labile subunit OS=Homo sapiens OX=9606 GN=IGFALS PE=1 SV=1	6.75906	0.00249888	-2.60225	53642.4	19614.1	49825.5	19724.6	8695.38	653.968	34028.2	2.73488	0.436939
sp|Q9NUQ9|FA49B_HUMAN	Protein FAM49B OS=Homo sapiens OX=9606 GN=FAM49B PE=1 SV=1	6.75769	0.00250078	-2.60192	47931.7	3989.12	52495.6	3749.72	10685.2	3560.55	43942.6	12.0156	1.07975
sp|P02775|CXCL7_HUMAN	Platelet basic protein OS=Homo sapiens OX=9606 GN=PPBP PE=1 SV=3	6.75323	0.00250694	-2.60086	48667.6	20558.5	48791.7	19789.6	5873.24	4180.84	28109	2.36727	0.374247
sp|Q9H299|SH3L3_HUMAN	SH3 domain-binding glutamic acid-rich-like protein 3 OS=Homo sapiens OX=9606 GN=SH3BGRL3 PE=1 SV=1	6.66686	0.00263014	-2.58002	264622	11529	267629	11094.2	65727.8	1841.56	253093	22.9527	1.36083
sp|O75368|SH3L1_HUMAN	SH3 domain-binding glutamic acid-rich-like protein OS=Homo sapiens OX=9606 GN=SH3BGRL PE=1 SV=1	6.64802	0.002658	-2.57544	23014	894.833	20743.5	0	5550.52	1549.9	22119.2	25.7188	1.41025
sp|Q01518|CAP1_HUMAN	Adenylyl cyclase-associated protein 1 OS=Homo sapiens OX=9606 GN=CAP1 PE=1 SV=5	6.61535	0.00270717	-2.56748	877964	129719	805559	124261	194193	25863.3	748245	6.76819	0.830473
sp|P22392|NDKB_HUMAN	Nucleoside diphosphate kinase B OS=Homo sapiens OX=9606 GN=NME2 PE=1 SV=1	6.54376	0.00281891	-2.54992	84198.8	36921.2	88924.5	33103	9848.92	7719.71	47277.6	2.2805	0.35803
sp|O43866|CD5L_HUMAN	CD5 antigen-like OS=Homo sapiens OX=9606 GN=CD5L PE=1 SV=1	6.49837	0.00289269	-2.5387	126849	25744.5	130096	25305.1	26310.1	5828.25	101104	4.92721	0.692601
sp|P06737|PYGL_HUMAN	Glycogen phosphorylase, liver form OS=Homo sapiens OX=9606 GN=PYGL PE=1 SV=4	6.46819	0.00294308	-2.5312	29067.2	1651.76	28912.2	0	6760.92	2860.93	27415.5	17.5977	1.24546
sp|P02649|APOE_HUMAN	Apolipoprotein E OS=Homo sapiens OX=9606 GN=APOE PE=1 SV=1	-6.42519	0.00301674	-2.52046	44519.1	200405	64470.4	191543	38623.7	16555.5	-155885	0.222146	-0.653361
sp|P61158|ARP3_HUMAN	Actin-related protein 3 OS=Homo sapiens OX=9606 GN=ACTR3 PE=1 SV=3	6.33649	0.00317599	-2.49812	55718.5	12298.8	56010.1	16312.2	4780.59	10863.2	43419.7	4.53039	0.656135
sp|Q9UBW5|BIN2_HUMAN	Bridging integrator 2 OS=Homo sapiens OX=9606 GN=BIN2 PE=1 SV=3	6.23155	0.00337798	-2.47134	141147	3109.86	153175	0	37987.2	5386.44	138037	45.3868	1.65693
sp|P07384|CAN1_HUMAN	Calpain-1 catalytic subunit OS=Homo sapiens OX=9606 GN=CAPN1 PE=1 SV=1	6.21717	0.00340688	-2.46764	77044.4	40304.4	78675.4	42843.6	6415.59	7975.23	36739.9	1.91156	0.281388
sp|P30040|ERP29_HUMAN	Endoplasmic reticulum resident protein 29 OS=Homo sapiens OX=9606 GN=ERP29 PE=1 SV=4	6.0999	0.00365423	-2.4372	18401.3	1511.16	17511.6	0	4018.7	2617.41	16890.2	12.1769	1.08554
sp|P06744|G6PI_HUMAN	Glucose-6-phosphate isomerase OS=Homo sapiens OX=9606 GN=GPI PE=1 SV=4	6.06173	0.00373947	-2.42719	135131	20607.1	151332	24239.5	32026.3	6719.48	114524	6.55751	0.816739
sp|P00390|GSHR_HUMAN	Glutathione reductase, mitochondrial OS=Homo sapiens OX=9606 GN=GSR PE=1 SV=2	6.06004	0.00374328	-2.42675	57337.6	39051	55620.8	39445.8	3129.77	4185.86	18286.5	1.46827	0.166806
sp|Q9HC38|GLOD4_HUMAN	Glyoxalase domain-containing protein 4 OS=Homo sapiens OX=9606 GN=GLOD4 PE=1 SV=1	6.01888	0.00383808	-2.41589	28715.7	4909.31	25733	6293.61	5264.15	4384.25	23806.4	5.84923	0.767099
sp|P50552|VASP_HUMAN	Vasodilator-stimulated phosphoprotein OS=Homo sapiens OX=9606 GN=VASP PE=1 SV=3	5.89717	0.00413613	-2.38341	16027.9	4778.5	16173.2	5382.87	3000.67	1382.99	11249.4	3.35416	0.525584
sp|P0DOY3|IGLC3_HUMAN	Immunoglobulin lambda constant 3 OS=Homo sapiens OX=9606 GN=IGLC3 PE=1 SV=1	5.87226	0.00420056	-2.37669	1.11809e+06	213900	1.25433e+06	195795	261932	50186.7	904194	5.22718	0.718267
sp|P14543|NID1_HUMAN	Nidogen-1 OS=Homo sapiens OX=9606 GN=NID1 PE=1 SV=3	5.84375	0.00427588	-2.36897	234273	106050	232945	109184	22889.8	30338.2	128223	2.20908	0.344212
sp|P11142|HSP7C_HUMAN	Heat shock cognate 71 kDa protein OS=Homo sapiens OX=9606 GN=HSPA8 PE=1 SV=1	5.84093	0.00428341	-2.36821	62790.9	26537	62349.2	25954.7	1441.76	10653.5	36253.9	2.36617	0.374045
sp|P19823|ITIH2_HUMAN	Inter-alpha-trypsin inhibitor heavy chain H2 OS=Homo sapiens OX=9606 GN=ITIH2 PE=1 SV=2	5.81698	0.00434809	-2.3617	116994	46964.9	115116	52392.8	13767.4	15660.7	70029.4	2.4911	0.396392
sp|P22792|CPN2_HUMAN	Carboxypeptidase N subunit 2 OS=Homo sapiens OX=9606 GN=CPN2 PE=1 SV=3	5.69657	0.004692	-2.32864	574393	277855	568453	284835	73427	52324.3	296538	2.06724	0.315391
sp|P67936|TPM4_HUMAN	Tropomyosin alpha-4 chain OS=Homo sapiens OX=9606 GN=TPM4 PE=1 SV=3	5.68994	0.00471188	-2.32681	1.04287e+06	272548	972588	269463	234210	11482.2	770325	3.82638	0.582788
sp|P08246|ELNE_HUMAN	Neutrophil elastase OS=Homo sapiens OX=9606 GN=ELANE PE=1 SV=1	5.61091	0.00495706	-2.30478	44706.4	0	37379.5	0	13800.5	0	44706.4	Infinity	Infinity
sp|P19827|ITIH1_HUMAN	Inter-alpha-trypsin inhibitor heavy chain H1 OS=Homo sapiens OX=9606 GN=ITIH1 PE=1 SV=3	5.59983	0.00499269	-2.30167	207324	42154.7	192773	27197.5	28656.5	42293.5	165169	4.91817	0.691804
sp|P25774|CATS_HUMAN	Cathepsin S OS=Homo sapiens OX=9606 GN=CTSS PE=1 SV=3	-5.53744	0.00519918	-2.28407	45675	90004.7	44242.2	87338.6	10969.8	8480.85	-44329.7	0.507474	-0.294586
sp|Q6IBS0|TWF2_HUMAN	Twinfilin-2 OS=Homo sapiens OX=9606 GN=TWF2 PE=1 SV=2	5.52668	0.00523585	-2.28101	41717.9	0	40631.4	0	13074.3	0	41717.9	Infinity	Infinity
sp|O00151|PDLI1_HUMAN	PDZ and LIM domain protein 1 OS=Homo sapiens OX=9606 GN=PDLIM1 PE=1 SV=4	5.45355	0.00549359	-2.26014	16327	0	14672.1	0	5185.46	0	16327	Infinity	Infinity
sp|P30101|PDIA3_HUMAN	Protein disulfide-isomerase A3 OS=Homo sapiens OX=9606 GN=PDIA3 PE=1 SV=4	5.25301	0.0062843	-2.20174	346495	182291	335634	203963	30725	44579.8	164204	1.90078	0.278932
sp|P27797|CALR_HUMAN	Calreticulin OS=Homo sapiens OX=9606 GN=CALR PE=1 SV=1	5.2395	0.00634243	-2.19774	350243	77489.1	348938	38276.1	10488.1	89553.8	272754	4.5199	0.655129
sp|Q9UBX5|FBLN5_HUMAN	Fibulin-5 OS=Homo sapiens OX=9606 GN=FBLN5 PE=1 SV=1	5.2246	0.00640726	-2.19333	88706.8	11158.8	83303.3	0	16952.1	19327.6	77548	7.94948	0.900339
sp|P12429|ANXA3_HUMAN	Annexin A3 OS=Homo sapiens OX=9606 GN=ANXA3 PE=1 SV=3	5.02628	0.00735272	-2.13355	19230.7	4836.14	16887.2	4257	4331	2418.14	14394.5	3.97645	0.599496
sp|Q8NBS9|TXND5_HUMAN	Thioredoxin domain-containing protein 5 OS=Homo sapiens OX=9606 GN=TXNDC5 PE=1 SV=2	4.94621	0.00778221	-2.1089	33406	8405.78	36964.7	6363.78	7556.9	4419.83	25000.2	3.97417	0.599247
sp|P01602|KV105_HUMAN	Immunoglobulin kappa variable 1-5 OS=Homo sapiens OX=9606 GN=IGKV1-5 PE=1 SV=2	4.90153	0.00803513	-2.09501	62214.1	0	55536.1	0	21984.5	0	62214.1	Infinity	Infinity
sp|Q15084|PDIA6_HUMAN	Protein disulfide-isomerase A6 OS=Homo sapiens OX=9606 GN=PDIA6 PE=1 SV=1	4.87994	0.00816099	-2.08826	473223	118327	498208	112767	124659	18089	354896	3.99929	0.601983
sp|P08311|CATG_HUMAN	Cathepsin G OS=Homo sapiens OX=9606 GN=CTSG PE=1 SV=2	4.7917	0.00870075	-2.06044	56109.7	1682.22	47509.8	1683.63	19669	436.272	54427.5	33.3547	1.52316
sp|P63104|1433Z_HUMAN	14-3-3 protein zeta/delta OS=Homo sapiens OX=9606 GN=YWHAZ PE=1 SV=1	4.77538	0.0088053	-2.05526	1.92088e+06	1.03327e+06	1.94205e+06	1.12353e+06	192342	258166	887610	1.85903	0.269286
sp|P02751|FINC_HUMAN	Fibronectin OS=Homo sapiens OX=9606 GN=FN1 PE=1 SV=4	4.64969	0.00966366	-2.01486	2.74661e+07	2.18189e+07	2.69972e+07	2.11422e+07	1.62022e+06	1.3417e+06	5.64721e+06	1.25882	0.0999643
sp|Q9ULV4|COR1C_HUMAN	Coronin-1C OS=Homo sapiens OX=9606 GN=CORO1C PE=1 SV=1	4.62506	0.00984365	-2.00684	17530.6	0	17094.7	0	6565.07	0	17530.6	Infinity	Infinity
sp|P12814|ACTN1_HUMAN	Alpha-actinin-1 OS=Homo sapiens OX=9606 GN=ACTN1 PE=1 SV=2	4.37086	0.0119601	-1.92227	1.73524e+06	1.22865e+06	1.66144e+06	1.15519e+06	134021	149458	506589	1.41231	0.149931
sp|P0C0L5|CO4B_HUMAN	Complement C4-B OS=Homo sapiens OX=9606 GN=C4B PE=1 SV=2	4.2413	0.0132498	-1.87779	67878.4	23326.7	74146.1	23847.6	18155.3	1184.35	44551.7	2.9099	0.463878
sp|P20700|LMNB1_HUMAN	Lamin-B1 OS=Homo sapiens OX=9606 GN=LMNB1 PE=1 SV=2	4.21551	0.0135263	-1.86882	5143.08	255.898	4773.11	0	1958.5	443.228	4887.19	20.0982	1.30316
sp|P46940|IQGA1_HUMAN	Ras GTPase-activating-like protein IQGAP1 OS=Homo sapiens OX=9606 GN=IQGAP1 PE=1 SV=1	4.12884	0.0145076	-1.8384	11133.9	1091.54	11315.7	0	3764.71	1890.59	10042.3	10.2002	1.00861
sp|Q06830|PRDX1_HUMAN	Peroxiredoxin-1 OS=Homo sapiens OX=9606 GN=PRDX1 PE=1 SV=1	4.12317	0.0145748	-1.8364	36499.7	23690.2	35294.5	24757.5	4821.09	2390.01	12809.5	1.54071	0.187721
sp|Q9UIB8|SLAF5_HUMAN	SLAM family member 5 OS=Homo sapiens OX=9606 GN=CD84 PE=1 SV=1	4.03088	0.0157221	-1.80349	9179.86	1720.2	9270.63	0	1182.02	2979.48	7459.66	5.3365	0.727256
sp|P15169|CBPN_HUMAN	Carboxypeptidase N catalytic chain OS=Homo sapiens OX=9606 GN=CPN1 PE=1 SV=1	3.8186	0.0188008	-1.72582	140039	99622	139270	106824	12954.7	12971.1	40416.7	1.4057	0.147893
sp|P01031|CO5_HUMAN	Complement C5 OS=Homo sapiens OX=9606 GN=C5 PE=1 SV=4	3.81086	0.0189262	-1.72294	70127.1	26388	71261.7	26143.6	16929.9	10420	43739.1	2.65754	0.42448
sp|P02749|APOH_HUMAN	Beta-2-glycoprotein 1 OS=Homo sapiens OX=9606 GN=APOH PE=1 SV=3	3.6203	0.0223512	-1.6507	95195.5	6803.44	111109	9278.45	41866.4	5964.39	88392	13.9922	1.14589
sp|Q13201|MMRN1_HUMAN	Multimerin-1 OS=Homo sapiens OX=9606 GN=MMRN1 PE=1 SV=3	-3.52226	0.0244001	-1.61261	913697	1.89477e+06	711774	1.88806e+06	481608	28235	-981069	0.482222	-0.316753
sp|P00734|THRB_HUMAN	Prothrombin OS=Homo sapiens OX=9606 GN=F2 PE=1 SV=2	3.39389	0.0274315	-1.56175	70485.9	39400.8	65410.2	44505.1	10788	11631.4	31085.1	1.78895	0.252598
sp|P0C0L4|CO4A_HUMAN	Complement C4-A OS=Homo sapiens OX=9606 GN=C4A PE=1 SV=2	3.3884	0.0275707	-1.55955	30137.5	15744.6	27880	15170.2	5953.89	4322.04	14392.9	1.91415	0.281976
sp|Q8WWA0|ITLN1_HUMAN	Intelectin-1 OS=Homo sapiens OX=9606 GN=ITLN1 PE=1 SV=1	3.37801	0.0278365	-1.55539	21885.3	11205.7	22551.3	11506.8	5436.62	654.565	10679.6	1.95305	0.290714
sp|P20742|PZP_HUMAN	Pregnancy zone protein OS=Homo sapiens OX=9606 GN=PZP PE=1 SV=4	3.28036	0.0304903	-1.51584	7522.86	3362.05	7953.45	2946.96	2000.75	907.484	4160.82	2.23758	0.349779
sp|P37837|TALDO_HUMAN	Transaldolase OS=Homo sapiens OX=9606 GN=TALDO1 PE=1 SV=2	3.0704	0.0372785	-1.42854	232555	145119	232866	135837	45452.9	19153.3	87435.6	1.60251	0.2048
sp|P04275|VWF_HUMAN	von Willebrand factor OS=Homo sapiens OX=9606 GN=VWF PE=1 SV=4	2.92386	0.0430769	-1.36576	2.31542e+06	1.33804e+06	2.06542e+06	1.32367e+06	575641	62143.6	977382	1.73046	0.238161
sp|P06753|TPM3_HUMAN	Tropomyosin alpha-3 chain OS=Homo sapiens OX=9606 GN=TPM3 PE=1 SV=2	2.63315	0.0579947	-1.23661	79436.7	35633.3	81879.5	35104.9	27315.7	9168.53	43803.5	2.22929	0.348166
sp|Q08380|LG3BP_HUMAN	Galectin-3-binding protein OS=Homo sapiens OX=9606 GN=LGALS3BP PE=1 SV=1	2.57676	0.0615376	-1.21086	18984.7	14354.3	18633.7	14072	1222.02	2862.52	4630.37	1.32258	0.121421
sp|P16671|CD36_HUMAN	Platelet glycoprotein 4 OS=Homo sapiens OX=9606 GN=CD36 PE=1 SV=2	2.54576	0.0635906	-1.19661	81432.7	18376.4	69661.1	11488.2	36452.8	22621.2	63056.3	4.43138	0.646539
sp|P49913|CAMP_HUMAN	Cathelicidin antimicrobial peptide OS=Homo sapiens OX=9606 GN=CAMP PE=1 SV=1	2.49042	0.0674537	-1.17099	43471.9	1191.87	28201.1	1591.82	29386.3	1050.64	42280	36.4735	1.56198
sp|P62873|GBB1_HUMAN	Guanine nucleotide-binding protein G(I)/G(S)/G(T) subunit beta-1 OS=Homo sapiens OX=9606 GN=GNB1 PE=1 SV=3	-2.42816	0.072124	-1.14192	99619.7	130592	92491.3	138366	14787	16414.7	-30972	0.762833	-0.117571
sp|P00747|PLMN_HUMAN	Plasminogen OS=Homo sapiens OX=9606 GN=PLG PE=1 SV=2	2.41192	0.0734018	-1.13429	2.93457e+06	2.51227e+06	2.95063e+06	2.65476e+06	156845	259549	422296	1.16809	0.0674775
sp|P07237|PDIA1_HUMAN	Protein disulfide-isomerase OS=Homo sapiens OX=9606 GN=P4HB PE=1 SV=3	2.18373	0.0943503	-1.02526	28386	7733.73	20642.2	7680.4	14425.6	7760.54	20652.3	3.67041	0.564715
sp|P35908|K22E_HUMAN	Keratin, type II cytoskeletal 2 epidermal OS=Homo sapiens OX=9606 GN=KRT2 PE=1 SV=2	2.15109	0.0978614	-1.00939	432992	334972	408627	333950	75562.2	22794.9	98020.4	1.29262	0.111472
sp|P31946|1433B_HUMAN	14-3-3 protein beta/alpha OS=Homo sapiens OX=9606 GN=YWHAB PE=1 SV=3	2.12209	0.101104	-0.995233	100099	54644.9	91277.7	52907.4	36365.8	7341.52	45453.9	1.8318	0.262879
sp|P01717|LV325_HUMAN	Immunoglobulin lambda variable 3-25 OS=Homo sapiens OX=9606 GN=IGLV3-25 PE=1 SV=2	1.99978	0.116145	-0.934999	4426.69	0	6583.61	0	3834.04	0	4426.69	Infinity	Infinity
sp|Q8NI99|ANGL6_HUMAN	Angiopoietin-related protein 6 OS=Homo sapiens OX=9606 GN=ANGPTL6 PE=1 SV=1	1.98727	0.117817	-0.928791	15987	7084.34	15742.6	9645.48	4648	6213.16	8902.69	2.25667	0.353468
sp|P69905|HBA_HUMAN	Hemoglobin subunit alpha OS=Homo sapiens OX=9606 GN=HBA1 PE=1 SV=2	1.94677	0.123415	-0.908634	2.70789e+06	2.20682e+06	2.74348e+06	2.11497e+06	142344	422475	501076	1.22706	0.0888653
sp|P06396|GELS_HUMAN	Gelsolin OS=Homo sapiens OX=9606 GN=GSN PE=1 SV=1	1.92511	0.126524	-0.897826	1.86735e+06	1.55066e+06	1.85249e+06	1.54519e+06	281786	42211.2	316690	1.20423	0.0807094
sp|Q15582|BGH3_HUMAN	Transforming growth factor-beta-induced protein ig-h3 OS=Homo sapiens OX=9606 GN=TGFBI PE=1 SV=1	1.87512	0.134036	-0.87278	18906	13956.2	19378.4	12312.5	2945.03	3497.36	4949.83	1.35467	0.131833
sp|P62258|1433E_HUMAN	14-3-3 protein epsilon OS=Homo sapiens OX=9606 GN=YWHAE PE=1 SV=1	1.7977	0.14663	-0.833777	44576.1	21772.5	50374.4	16738.1	18150.8	12380	22803.6	2.04735	0.311193
sp|P08697|A2AP_HUMAN	Alpha-2-antiplasmin OS=Homo sapiens OX=9606 GN=SERPINF2 PE=1 SV=3	1.79638	0.146856	-0.833109	1.23485e+07	1.12014e+07	1.21532e+07	1.08256e+07	448929	1.01077e+06	1.14705e+06	1.1024	0.0423403
sp|P00751|CFAB_HUMAN	Complement factor B OS=Homo sapiens OX=9606 GN=CFB PE=1 SV=2	1.74514	0.155898	-0.807158	5081.45	0	5158.57	0	5043.33	0	5081.45	Infinity	Infinity
sp|P02042|HBD_HUMAN	Hemoglobin subunit delta OS=Homo sapiens OX=9606 GN=HBD PE=1 SV=2	-1.74149	0.156564	-0.805307	296028	388620	278242	365272	55089.8	73794.4	-92591.8	0.761742	-0.118192
sp|P04083|ANXA1_HUMAN	Annexin A1 OS=Homo sapiens OX=9606 GN=ANXA1 PE=1 SV=2	1.71904	0.16073	-0.793903	2381.56	889.092	2369.88	643.578	1409.43	524.23	1492.47	2.67865	0.427915
sp|Q14766|LTBP1_HUMAN	Latent-transforming growth factor beta-binding protein 1 OS=Homo sapiens OX=9606 GN=LTBP1 PE=1 SV=4	1.70453	0.163485	-0.786522	10158.4	0	9837.88	0	10322.5	0	10158.4	Infinity	Infinity
sp|P13645|K1C10_HUMAN	Keratin, type I cytoskeletal 10 OS=Homo sapiens OX=9606 GN=KRT10 PE=1 SV=6	-1.67042	0.170157	-0.76915	235803	287907	244134	277750	25886.4	47420.4	-52103.5	0.819026	-0.0867021
sp|P40925|MDHC_HUMAN	Malate dehydrogenase, cytoplasmic OS=Homo sapiens OX=9606 GN=MDH1 PE=1 SV=4	1.56585	0.192443	-0.715698	20534.2	0	16670.6	0	22713.8	0	20534.2	Infinity	Infinity
sp|Q3ZCW2|LEGL_HUMAN	Galectin-related protein OS=Homo sapiens OX=9606 GN=LGALSL PE=1 SV=2	1.47717	0.213689	-0.670218	6396.41	1410.96	7919.03	1221.46	5787.33	823.98	4985.45	4.53338	0.656422
sp|P52209|6PGD_HUMAN	6-phosphogluconate dehydrogenase, decarboxylating OS=Homo sapiens OX=9606 GN=PGD PE=1 SV=3	1.45887	0.21836	-0.660827	4639.43	868.077	5139.7	1130	4410.63	771.229	3771.35	5.34449	0.727906
sp|P35527|K1C9_HUMAN	Keratin, type I cytoskeletal 9 OS=Homo sapiens OX=9606 GN=KRT9 PE=1 SV=3	1.37863	0.240089	-0.619628	116469	90079.5	132811	89929.2	30404.5	13220	26389.2	1.29295	0.111583
sp|P68871|HBB_HUMAN	Hemoglobin subunit beta OS=Homo sapiens OX=9606 GN=HBB PE=1 SV=2	-1.36823	0.243059	-0.614287	1.14511e+07	1.30663e+07	1.21245e+07	1.28947e+07	1.55871e+06	1.32321e+06	-1.61514e+06	0.876389	-0.0573032
sp|Q9Y6Z7|COL10_HUMAN	Collectin-10 OS=Homo sapiens OX=9606 GN=COLEC10 PE=1 SV=2	1.3527	0.247559	-0.606321	51797.5	30599.8	50839.6	45280.3	5836.44	26507.4	21197.7	1.69274	0.228591
sp|P02747|C1QC_HUMAN	Complement C1q subcomponent subunit C OS=Homo sapiens OX=9606 GN=C1QC PE=1 SV=3	1.25287	0.278496	-0.555181	64455.3	28518.2	66954.1	0	5328.92	49395.1	35937.1	2.26014	0.354136
sp|P04196|HRG_HUMAN	Histidine-rich glycoprotein OS=Homo sapiens OX=9606 GN=HRG PE=1 SV=1	1.23641	0.283942	-0.54677	3.64575e+06	3.10806e+06	3.7079e+06	3.17586e+06	396561	640389	537690	1.173	0.0692975
sp|P99999|CYC_HUMAN	Cytochrome c OS=Homo sapiens OX=9606 GN=CYCS PE=1 SV=2	1.23541	0.284277	-0.546258	47412.5	38981.3	45319.1	39437.3	11679.8	1818.73	8431.2	1.21629	0.0850365
sp|Q12805|FBLN3_HUMAN	EGF-containing fibulin-like extracellular matrix protein 1 OS=Homo sapiens OX=9606 GN=EFEMP1 PE=1 SV=2	-1.23273	0.285174	-0.54489	299673	325942	291594	317940	28133.1	23890.3	-26268.3	0.919408	-0.0364917
sp|O00194|RB27B_HUMAN	Ras-related protein Rab-27B OS=Homo sapiens OX=9606 GN=RAB27B PE=1 SV=4	-1.13792	0.318688	-0.496634	412337	501981	412532	568074	24077.1	134308	-89644	0.82142	-0.085435
sp|P48740|MASP1_HUMAN	Mannan-binding lectin serine protease 1 OS=Homo sapiens OX=9606 GN=MASP1 PE=1 SV=3	1.1277	0.322511	-0.491456	18024.2	11125.7	19577.5	14608.1	3885.51	9857.23	6898.41	1.62004	0.209526
sp|O43707|ACTN4_HUMAN	Alpha-actinin-4 OS=Homo sapiens OX=9606 GN=ACTN4 PE=1 SV=2	-0.942889	0.399125	-0.398891	202024	261138	162724	279139	80385.5	73007.9	-59114.4	0.773628	-0.111468
sp|P02766|TTHY_HUMAN	Transthyretin OS=Homo sapiens OX=9606 GN=TTR PE=1 SV=1	-0.940823	0.400064	-0.39787	19147.4	41114	0	50607.9	33164.3	23141.9	-21966.5	0.465716	-0.331879
sp|P00441|SODC_HUMAN	Superoxide dismutase [Cu-Zn] OS=Homo sapiens OX=9606 GN=SOD1 PE=1 SV=2	0.866881	0.434914	-0.361597	22314.7	9536.64	31122	0	19467.4	16517.9	12778	2.33989	0.369195
sp|P04040|CATA_HUMAN	Catalase OS=Homo sapiens OX=9606 GN=CAT PE=1 SV=3	0.863116	0.436753	-0.359765	207181	153659	220957	166025	64047.3	86220.2	53522.4	1.34832	0.129793
sp|O15511|ARPC5_HUMAN	Actin-related protein 2/3 complex subunit 5 OS=Homo sapiens OX=9606 GN=ARPC5 PE=1 SV=3	0.817145	0.45972	-0.337507	30184	17474.2	40481.8	15308.7	26576.1	4414.37	12709.8	1.72735	0.237381
sp|A0A0B4J1Y9|HV372_HUMAN	Immunoglobulin heavy variable 3-72 OS=Homo sapiens OX=9606 GN=IGHV3-72 PE=3 SV=1	0.812988	0.461843	-0.335506	60347.3	39147.6	74833.3	51490.6	28952.3	34665.3	21199.7	1.54153	0.187953
sp|P84077|ARF1_HUMAN	ADP-ribosylation factor 1 OS=Homo sapiens OX=9606 GN=ARF1 PE=1 SV=2	-0.689169	0.528611	-0.276864	8543.65	16818.2	0	24066.3	14798	14611.1	-8274.5	0.508002	-0.294135
sp|P68133|ACTS_HUMAN	Actin, alpha skeletal muscle OS=Homo sapiens OX=9606 GN=ACTA1 PE=1 SV=1	0.574906	0.596144	-0.224649	30258.3	22720.6	29654.2	24911.5	6667.51	21708.3	7537.68	1.33175	0.12
sp|P18669|PGAM1_HUMAN	Phosphoglycerate mutase 1 OS=Homo sapiens OX=9606 GN=PGAM1 PE=1 SV=2	0.482252	0.654828	-0.183872	33089	29168	31587.3	26914.6	11510.8	8112.61	3920.93	1.13443	0.054776
sp|Q9P1F3|ABRAL_HUMAN	Costars family protein ABRACL OS=Homo sapiens OX=9606 GN=ABRACL PE=1 SV=1	0.42359	0.69365	-0.15886	1479.34	820.019	0	784.503	2562.29	838.342	659.322	1.80403	0.256244
sp|Q9Y6C2|EMIL1_HUMAN	EMILIN-1 OS=Homo sapiens OX=9606 GN=EMILIN1 PE=1 SV=3	0.370934	0.729496	-0.136977	182980	162740	160046	188844	44124.7	83572.4	20239.2	1.12437	0.0509074
sp|P04264|K2C1_HUMAN	Keratin, type II cytoskeletal 1 OS=Homo sapiens OX=9606 GN=KRT1 PE=1 SV=6	-0.308407	0.773167	-0.111727	384485	406037	362716	440808	99902	68344.1	-21552.7	0.946919	-0.023687
sp|Q16610|ECM1_HUMAN	Extracellular matrix protein 1 OS=Homo sapiens OX=9606 GN=ECM1 PE=1 SV=2	-0.267602	0.802238	-0.095697	884178	913900	887724	870162	94100.2	167792	-29722.3	0.967478	-0.0143591
sp|P12724|ECP_HUMAN	Eosinophil cationic protein OS=Homo sapiens OX=9606 GN=RNASE3 PE=1 SV=2	0.243891	0.819314	-0.0865497	27217.5	21000.9	32437.7	0	25019.2	36374.7	6216.55	1.29601	0.112609
sp|P02774|VTDB_HUMAN	Vitamin D-binding protein OS=Homo sapiens OX=9606 GN=GC PE=1 SV=1	0.225242	0.83283	-0.0794435	44529.5	41776.9	55709.2	46145.8	19591.9	8011.77	2752.61	1.06589	0.0277117
sp|Q15014|MO4L2_HUMAN	Mortality factor 4-like protein 2 OS=Homo sapiens OX=9606 GN=MORF4L2 PE=1 SV=1	-0.210949	0.843238	-0.0740499	80614.9	83060.9	81668.2	88394.2	5706.12	19256.2	-2446.04	0.970551	-0.0129816
sp|P60660|MYL6_HUMAN	Myosin light polypeptide 6 OS=Homo sapiens OX=9606 GN=MYL6 PE=1 SV=2	0.131787	0.901515	-0.0450268	216198	214290	225417	213020	19460.3	15801.3	1907.33	1.0089	0.00384841
sp|P10909|CLUS_HUMAN	Clusterin OS=Homo sapiens OX=9606 GN=CLU PE=1 SV=1	0.119474	0.91066	-0.0406438	3036.54	2561.88	0	0	5259.44	4437.31	474.657	1.18528	0.0738197
sp|P47756|CAPZB_HUMAN	F-actin-capping protein subunit beta OS=Homo sapiens OX=9606 GN=CAPZB PE=1 SV=4	0.0497115	0.962736	-0.016493	28543.5	27453.9	27017.2	12538.7	7455.47	37224.5	1089.6	1.03969	0.0169031
sp|P05160|F13B_HUMAN	Coagulation factor XIII B chain OS=Homo sapiens OX=9606 GN=F13B PE=1 SV=3	-0.00338893	0.997458	-0.00110525	287009	287099	276142	276948	37453.5	26199.9	-89.4319	0.999688	-0.000135305

## Sheet: 30ppm (Pool D7 to Pool D21)
Proteins found between condition day 7 vs day 21
Peak Name	Group	t-value	p-value	Log (p)	Mean 1	Mean 2	Median 1	Median 2	Sigma 1	Sigma 2	Delta	Fold Change	Log (Fold Change)
sp|P05164|PERM_HUMAN	Myeloperoxidase OS=Homo sapiens OX=9606 GN=MPO PE=1 SV=1	54.2796	6.89641e-07	-6.16138	676494	43887	665825	46072.3	19642.6	4653.86	632607	15.4144	1.18793
sp|Q99880|H2B1L_HUMAN	Histone H2B type 1-L OS=Homo sapiens OX=9606 GN=HIST1H2BL PE=1 SV=3	34.8911	4.02641e-06	-5.39508	141962	18214.1	141946	19169.1	5774.98	2094.41	123748	7.79406	0.891764
sp|P0DP03|HV335_HUMAN	Immunoglobulin heavy variable 3-30-5 OS=Homo sapiens OX=9606 GN=IGHV3-30-5 PE=3 SV=1	30.6213	6.77605e-06	-5.16902	33531.3	0	32978.5	0	1896.65	0	33531.3	Infinity	Infinity
sp|P05109|S10A8_HUMAN	Protein S100-A8 OS=Homo sapiens OX=9606 GN=S100A8 PE=1 SV=1	29.2029	8.18572e-06	-5.08694	2.76175e+06	280178	2.82836e+06	273024	145867	19645.9	2.48157e+06	9.85711	0.99375
sp|P07996|TSP1_HUMAN	Thrombospondin-1 OS=Homo sapiens OX=9606 GN=THBS1 PE=1 SV=2	28.0604	9.59641e-06	-5.01789	7.82243e+06	1.78287e+06	7.93621e+06	1.75616e+06	276500	250051	6.03956e+06	4.38754	0.642221
sp|P23284|PPIB_HUMAN	Peptidyl-prolyl cis-trans isomerase B OS=Homo sapiens OX=9606 GN=PPIB PE=1 SV=2	25.5958	1.3838e-05	-4.85893	860459	127068	875277	121049	35286.6	34897.1	733391	6.77165	0.830695
sp|P07225|PROS_HUMAN	Vitamin K-dependent protein S OS=Homo sapiens OX=9606 GN=PROS1 PE=1 SV=1	23.504	1.94251e-05	-4.71164	193957	59534	192490	59401.4	9331.65	3323.73	134423	3.25792	0.512941
sp|P07359|GP1BA_HUMAN	Platelet glycoprotein Ib alpha chain OS=Homo sapiens OX=9606 GN=GP1BA PE=1 SV=2	20.0334	3.66398e-05	-4.43605	146650	11285	144019	14249.7	5855.35	10133.3	135365	12.9951	1.11378
sp|P02788|TRFL_HUMAN	Lactotransferrin OS=Homo sapiens OX=9606 GN=LTF PE=1 SV=6	18.3644	5.17258e-05	-4.28629	1.34452e+06	374381	1.34405e+06	402927	60663.1	68498.4	970135	3.5913	0.555252
sp|P68871|HBB_HUMAN	Hemoglobin subunit beta OS=Homo sapiens OX=9606 GN=HBB PE=1 SV=2	17.6626	6.0354e-05	-4.21929	2.66989e+07	1.30663e+07	2.66509e+07	1.28947e+07	190518	1.32321e+06	1.36326e+07	2.04334	0.310341
sp|P60174|TPIS_HUMAN	Triosephosphate isomerase OS=Homo sapiens OX=9606 GN=TPI1 PE=1 SV=3	17.0342	6.96553e-05	-4.15705	1.15389e+06	461050	1.1285e+06	444355	54328.8	44848.7	692841	2.50275	0.398417
sp|P06702|S10A9_HUMAN	Protein S100-A9 OS=Homo sapiens OX=9606 GN=S100A9 PE=1 SV=1	16.5322	7.83993e-05	-4.10569	316174	22813.1	325609	21884.6	30657.4	2182.61	293360	13.8593	1.14174
sp|P08567|PLEK_HUMAN	Pleckstrin OS=Homo sapiens OX=9606 GN=PLEK PE=1 SV=3	16.2329	8.42671e-05	-4.07434	141688	65768.7	142903	68197.1	6742.67	4489.6	75919.6	2.15434	0.333315
sp|Q9H299|SH3L3_HUMAN	SH3 domain-binding glutamic acid-rich-like protein 3 OS=Homo sapiens OX=9606 GN=SH3BGRL3 PE=1 SV=1	16.2273	8.43827e-05	-4.07375	89828.1	11529	85959.7	11094.2	8151.99	1841.56	78299	7.79146	0.891619
sp|P07737|PROF1_HUMAN	Profilin-1 OS=Homo sapiens OX=9606 GN=PFN1 PE=1 SV=2	16.0328	8.84974e-05	-4.05307	1.36863e+06	184627	1.33569e+06	220867	106854	70307	1.184e+06	7.41292	0.869989
sp|P52566|GDIR2_HUMAN	Rho GDP-dissociation inhibitor 2 OS=Homo sapiens OX=9606 GN=ARHGDIB PE=1 SV=3	15.6587	9.71439e-05	-4.01258	264176	52512.3	252385	55491	22323.9	7057.11	211664	5.03075	0.701633
sp|P80188|NGAL_HUMAN	Neutrophil gelatinase-associated lipocalin OS=Homo sapiens OX=9606 GN=LCN2 PE=1 SV=2	15.2652	0.000107404	-3.96898	188191	40784.1	189654	40876.6	16395.4	3305.93	147406	4.61431	0.664107
sp|P35237|SPB6_HUMAN	Serpin B6 OS=Homo sapiens OX=9606 GN=SERPINB6 PE=1 SV=3	13.9685	0.000152356	-3.81714	127967	45347.3	127651	46274	9615.79	3533.95	82619.8	2.82194	0.450547
sp|P02649|APOE_HUMAN	Apolipoprotein E OS=Homo sapiens OX=9606 GN=APOE PE=1 SV=1	-13.2596	0.000186954	-3.72827	65201.6	200405	62580.3	191543	6150.35	16555.5	-135203	0.32535	-0.48765
sp|P62834|RAP1A_HUMAN	Ras-related protein Rap-1A OS=Homo sapiens OX=9606 GN=RAP1A PE=1 SV=1	13.0247	0.000200539	-3.6978	84480.4	36988.3	82426.6	36948.5	6247.28	926.291	47492.1	2.28398	0.358692
sp|P01860|IGHG3_HUMAN	Immunoglobulin heavy constant gamma 3 OS=Homo sapiens OX=9606 GN=IGHG3 PE=1 SV=2	12.4837	0.000236825	-3.62557	46428.2	22915	45082	24096.7	2340.83	2272.31	23513.2	2.0261	0.306662
sp|P21926|CD9_HUMAN	CD9 antigen OS=Homo sapiens OX=9606 GN=CD9 PE=1 SV=4	12.4713	0.00023775	-3.62388	26957.8	1431.5	26915.4	0	2533.92	2479.43	25526.3	18.8319	1.27489
sp|P01024|CO3_HUMAN	Complement C3 OS=Homo sapiens OX=9606 GN=C3 PE=1 SV=2	12.1873	0.000260181	-3.58472	829836	454710	827830	436253	18155.4	50126	375125	1.82498	0.261257
sp|P01834|IGKC_HUMAN	Immunoglobulin kappa constant OS=Homo sapiens OX=9606 GN=IGKC PE=1 SV=2	12.1751	0.000261203	-3.58302	860029	597754	865439	605708	14155.8	34522.2	262275	1.43877	0.157991
sp|P07339|CATD_HUMAN	Cathepsin D OS=Homo sapiens OX=9606 GN=CTSD PE=1 SV=1	-11.9431	0.000281616	-3.55034	16654.4	103322	17979	106264	4487.87	11740.5	-86667.5	0.161189	-0.792664
sp|P06733|ENOA_HUMAN	Alpha-enolase OS=Homo sapiens OX=9606 GN=ENO1 PE=1 SV=2	11.908	0.000284868	-3.54536	507124	116561	503940	129214	41124	39191.8	390563	4.35073	0.638562
sp|Q15084|PDIA6_HUMAN	Protein disulfide-isomerase A6 OS=Homo sapiens OX=9606 GN=PDIA6 PE=1 SV=1	11.691	0.000306097	-3.51414	361359	118327	343509	112767	31132.3	18089	243032	3.05391	0.484856
sp|P26038|MOES_HUMAN	Moesin OS=Homo sapiens OX=9606 GN=MSN PE=1 SV=3	11.6005	0.000315523	-3.50097	211422	113177	214305	115373	12806.5	7153.41	98245.7	1.86807	0.271394
sp|Q86UX7|URP2_HUMAN	Fermitin family homolog 3 OS=Homo sapiens OX=9606 GN=FERMT3 PE=1 SV=1	11.5851	0.000317161	-3.49872	174358	93631	174233	92731.7	776.684	12044.3	80727.5	1.86219	0.270023
sp|P01871|IGHM_HUMAN	Immunoglobulin heavy constant mu OS=Homo sapiens OX=9606 GN=IGHM PE=1 SV=4	11.5025	0.000326146	-3.48659	2.76283e+06	1.66477e+06	2.768e+06	1.66461e+06	71856.9	148916	1.09806e+06	1.65959	0.22
sp|Q15404|RSU1_HUMAN	Ras suppressor protein 1 OS=Homo sapiens OX=9606 GN=RSU1 PE=1 SV=3	11.4909	0.000327429	-3.48488	996197	137486	953897	125513	125115	33162.9	858712	7.24582	0.860087
sp|Q5JXB2|UE2NL_HUMAN	Putative ubiquitin-conjugating enzyme E2 N-like OS=Homo sapiens OX=9606 GN=UBE2NL PE=1 SV=1	11.2686	0.000353347	-3.4518	44632.9	17592.5	46424.8	17189.8	3836.05	1599.75	27040.4	2.53704	0.404327
sp|P14780|MMP9_HUMAN	Matrix metalloproteinase-9 OS=Homo sapiens OX=9606 GN=MMP9 PE=1 SV=3	11.1583	0.000367155	-3.43515	267198	140227	265512	135158	16778	10341.5	126971	1.90547	0.280002
sp|P62805|H4_HUMAN	Histone H4 OS=Homo sapiens OX=9606 GN=HIST1H4A PE=1 SV=2	10.1306	0.000534464	-3.27208	648868	142878	690948	138424	85430.2	13629.3	505990	4.54142	0.657192
sp|P02671|FIBA_HUMAN	Fibrinogen alpha chain OS=Homo sapiens OX=9606 GN=FGA PE=1 SV=2	-9.91966	0.000579828	-3.2367	1.1648e+08	1.45737e+08	1.15295e+08	1.45664e+08	3.67521e+06	3.54831e+06	-2.92575e+07	0.799245	-0.0973202
sp|P01019|ANGT_HUMAN	Angiotensinogen OS=Homo sapiens OX=9606 GN=AGT PE=1 SV=1	9.91735	0.00058035	-3.23631	307891	165263	307032	156953	16567.9	18601.2	142628	1.86304	0.270222
sp|Q5SYB0|FRPD1_HUMAN	FERM and PDZ domain-containing protein 1 OS=Homo sapiens OX=9606 GN=FRMPD1 PE=1 SV=1	9.81103	0.000605059	-3.2182	21380.4	4575.61	20805.9	4034.18	1977.46	2211.6	16804.8	4.67269	0.669567
sp|P05546|HEP2_HUMAN	Heparin cofactor 2 OS=Homo sapiens OX=9606 GN=SERPIND1 PE=1 SV=3	9.71915	0.00062747	-3.20241	83995.4	50360.3	85141.4	48550.9	4048.32	4420.48	33635.1	1.66789	0.222167
sp|P21333|FLNA_HUMAN	Filamin-A OS=Homo sapiens OX=9606 GN=FLNA PE=1 SV=4	9.41479	0.000709463	-3.14907	3.85299e+06	2.35108e+06	3.9369e+06	2.41946e+06	227247	157178	1.50191e+06	1.63882	0.21453
sp|Q9UJC5|SH3L2_HUMAN	SH3 domain-binding glutamic acid-rich-like protein 2 OS=Homo sapiens OX=9606 GN=SH3BGRL2 PE=1 SV=2	9.30429	0.000742495	-3.12931	43529.5	18038.3	42873.8	18934.9	3419.46	3290.25	25491.3	2.41318	0.382589
sp|P69905|HBA_HUMAN	Hemoglobin subunit alpha OS=Homo sapiens OX=9606 GN=HBA1 PE=1 SV=2	9.21278	0.000771301	-3.11278	5.9452e+06	2.20682e+06	5.65066e+06	2.11497e+06	561687	422475	3.73838e+06	2.69402	0.4304
sp|P08238|HS90B_HUMAN	Heat shock protein HSP 90-beta OS=Homo sapiens OX=9606 GN=HSP90AB1 PE=1 SV=4	9.13992	0.000795232	-3.09951	16319.9	1298.97	16656	0	1743.77	2249.88	15020.9	12.5637	1.09912
sp|P13796|PLSL_HUMAN	Plastin-2 OS=Homo sapiens OX=9606 GN=LCP1 PE=1 SV=6	8.89158	0.000884042	-3.05353	648405	284093	627090	285715	65523.8	27256.2	364312	2.28237	0.358385
sp|P01023|A2MG_HUMAN	Alpha-2-macroglobulin OS=Homo sapiens OX=9606 GN=A2M PE=1 SV=3	8.60573	0.00100204	-2.99912	9.20517e+06	7.52773e+06	9.32456e+06	7.54405e+06	270520	201993	1.67743e+06	1.22283	0.0873675
sp|P01137|TGFB1_HUMAN	Transforming growth factor beta-1 OS=Homo sapiens OX=9606 GN=TGFB1 PE=1 SV=2	8.3199	0.00114017	-2.94303	60192.6	19034.5	55988.4	21321	7523.82	4099.9	41158.1	3.16229	0.500002
sp|Q9Y376|CAB39_HUMAN	Calcium-binding protein 39 OS=Homo sapiens OX=9606 GN=CAB39 PE=1 SV=1	8.25291	0.00117589	-2.92963	16883.9	4559.93	16638.9	5021.4	2189.07	1377.56	12323.9	3.70266	0.568513
sp|P02743|SAMP_HUMAN	Serum amyloid P-component OS=Homo sapiens OX=9606 GN=APCS PE=1 SV=2	8.16435	0.00122527	-2.91177	132461	63186	137144	63613	12110.2	8326.57	69275	2.09637	0.321467
sp|P04004|VTNC_HUMAN	Vitronectin OS=Homo sapiens OX=9606 GN=VTN PE=1 SV=1	8.08814	0.00126983	-2.89626	163612	63565.6	165513	65170.3	7547.28	20051.2	100046	2.5739	0.410592
sp|P00915|CAH1_HUMAN	Carbonic anhydrase 1 OS=Homo sapiens OX=9606 GN=CA1 PE=1 SV=2	-8.0324	0.0013037	-2.88482	696331	1.2924e+06	704447	1.29512e+06	35698.1	123476	-596073	0.538787	-0.268583
sp|P01009|A1AT_HUMAN	Alpha-1-antitrypsin OS=Homo sapiens OX=9606 GN=SERPINA1 PE=1 SV=3	7.99985	0.00132399	-2.87811	5.06886e+06	3.58476e+06	5.04455e+06	3.69624e+06	199996	251497	1.4841e+06	1.414	0.15045
sp|P02776|PLF4_HUMAN	Platelet factor 4 OS=Homo sapiens OX=9606 GN=PF4 PE=1 SV=2	7.4083	0.00177126	-2.75172	82031.3	23925.6	81026.7	22555.2	8664.76	10463	58105.7	3.4286	0.535117
sp|Q9Y490|TLN1_HUMAN	Talin-1 OS=Homo sapiens OX=9606 GN=TLN1 PE=1 SV=3	7.14452	0.00203032	-2.69244	2.27932e+06	1.12526e+06	2.25664e+06	1.10662e+06	265936	86918.4	1.15406e+06	2.0256	0.306553
sp|Q01518|CAP1_HUMAN	Adenylyl cyclase-associated protein 1 OS=Homo sapiens OX=9606 GN=CAP1 PE=1 SV=5	6.93019	0.00227598	-2.64283	432915	129719	397860	124261	71226.8	25863.3	303195	3.33732	0.523398
sp|P00488|F13A_HUMAN	Coagulation factor XIII A chain OS=Homo sapiens OX=9606 GN=F13A1 PE=1 SV=4	6.86145	0.00236245	-2.62664	1.45909e+06	841281	1.48373e+06	806686	140990	66658.8	617806	1.73436	0.23914
sp|Q08830|FGL1_HUMAN	Fibrinogen-like protein 1 OS=Homo sapiens OX=9606 GN=FGL1 PE=1 SV=3	6.83514	0.00239661	-2.6204	177647	50483.6	159154	50524.1	32075.6	3085.85	127163	3.51891	0.546408
sp|Q9BTM1|H2AJ_HUMAN	Histone H2A.J OS=Homo sapiens OX=9606 GN=H2AFJ PE=1 SV=1	6.70248	0.00257844	-2.58864	402449	61421.5	359433	65777.3	87685.5	8820.77	341027	6.55225	0.816391
sp|P20160|CAP7_HUMAN	Azurocidin OS=Homo sapiens OX=9606 GN=AZU1 PE=1 SV=3	6.52754	0.00284501	-2.54592	27010.9	5826.86	26292.3	7450.87	2114.13	5208.35	21184	4.63557	0.666104
sp|P24158|PRTN3_HUMAN	Myeloblastin OS=Homo sapiens OX=9606 GN=PRTN3 PE=1 SV=3	6.47982	0.00292353	-2.53409	16123.3	2109.89	16428.3	0	822.123	3654.44	14013.4	7.64177	0.883194
sp|P06744|G6PI_HUMAN	Glucose-6-phosphate isomerase OS=Homo sapiens OX=9606 GN=GPI PE=1 SV=4	6.39336	0.00307273	-2.51248	56170.7	20607.1	52447.9	24239.5	6904.75	6719.48	35563.6	2.72579	0.435493
sp|P30101|PDIA3_HUMAN	Protein disulfide-isomerase A3 OS=Homo sapiens OX=9606 GN=PDIA3 PE=1 SV=4	6.31573	0.00321474	-2.49285	350094	182291	351045	203963	11418.4	44579.8	167803	1.92052	0.283419
sp|P35858|ALS_HUMAN	Insulin-like growth factor-binding protein complex acid labile subunit OS=Homo sapiens OX=9606 GN=IGFALS PE=1 SV=1	6.28637	0.00327056	-2.48538	35714.4	19614.1	35183.1	19724.6	4387.55	653.968	16100.3	1.82085	0.260274
sp|P07900|HS90A_HUMAN	Heat shock protein HSP 90-alpha OS=Homo sapiens OX=9606 GN=HSP90AA1 PE=1 SV=5	6.27953	0.00328372	-2.48363	28891.8	7030.33	27517.9	7093.17	5828.83	1544.3	21861.5	4.10959	0.613799
sp|P04275|VWF_HUMAN	von Willebrand factor OS=Homo sapiens OX=9606 GN=VWF PE=1 SV=4	6.06526	0.00373148	-2.42812	1.62647e+06	1.33804e+06	1.62363e+06	1.32367e+06	54062.4	62143.6	288436	1.21557	0.0847789
sp|Q14019|COTL1_HUMAN	Coactosin-like protein OS=Homo sapiens OX=9606 GN=COTL1 PE=1 SV=3	5.82025	0.00433917	-2.36259	16840.1	3284.78	16127.4	3286.34	4030.67	162.473	13555.4	5.12671	0.709839
sp|P32119|PRDX2_HUMAN	Peroxiredoxin-2 OS=Homo sapiens OX=9606 GN=PRDX2 PE=1 SV=5	-5.75485	0.00452151	-2.34472	182037	352103	202163	367111	42340.3	28761.3	-170066	0.516999	-0.28651
sp|P12259|FA5_HUMAN	Coagulation factor V OS=Homo sapiens OX=9606 GN=F5 PE=1 SV=4	5.6727	0.00476406	-2.32202	93578.6	42419.1	95759.9	45995.8	5235.26	14717.1	51159.5	2.20605	0.343615
sp|P02768|ALBU_HUMAN	Serum albumin OS=Homo sapiens OX=9606 GN=ALB PE=1 SV=2	-5.66915	0.00477491	-2.32103	1.14669e+07	1.41717e+07	1.15465e+07	1.40442e+07	274656	779396	-2.70479e+06	0.809141	-0.0919756
sp|P67936|TPM4_HUMAN	Tropomyosin alpha-4 chain OS=Homo sapiens OX=9606 GN=TPM4 PE=1 SV=3	5.6502	0.00483325	-2.31576	703263	272548	726496	269463	131534	11482.2	430714	2.58032	0.411674
sp|Q86WZ0|HEAT4_HUMAN	HEAT repeat-containing protein 4 OS=Homo sapiens OX=9606 GN=HEATR4 PE=2 SV=2	-5.26582	0.00622981	-2.20553	117074	149512	117940	153793	7367.75	7717.43	-32438.3	0.78304	-0.106216
sp|P02751|FINC_HUMAN	Fibronectin OS=Homo sapiens OX=9606 GN=FN1 PE=1 SV=4	5.2145	0.00645171	-2.19032	2.93898e+07	2.18189e+07	2.992e+07	2.11422e+07	2.12691e+06	1.3417e+06	7.57086e+06	1.34699	0.129363
sp|P59666|DEF3_HUMAN	Neutrophil defensin 3 OS=Homo sapiens OX=9606 GN=DEFA3 PE=1 SV=1	5.19153	0.00655416	-2.18348	412397	215794	415555	216778	62620.4	19521.3	196603	1.91107	0.281276
sp|Q14624|ITIH4_HUMAN	Inter-alpha-trypsin inhibitor heavy chain H4 OS=Homo sapiens OX=9606 GN=ITIH4 PE=1 SV=4	5.15825	0.00670612	-2.17353	225315	158681	230932	168439	12628.6	18470.1	66634.4	1.41993	0.152266
sp|P0C0L5|CO4B_HUMAN	Complement C4-B OS=Homo sapiens OX=9606 GN=C4B PE=1 SV=2	4.98741	0.00755752	-2.12162	36801.5	23326.7	35207.5	23847.6	4527.26	1184.35	13474.8	1.57766	0.198013
sp|Q15907|RB11B_HUMAN	Ras-related protein Rab-11B OS=Homo sapiens OX=9606 GN=RAB11B PE=1 SV=4	4.95196	0.00775036	-2.11068	105397	23431.1	100357	29200.4	19359.8	21145.2	81965.6	4.49816	0.653034
sp|P22792|CPN2_HUMAN	Carboxypeptidase N subunit 2 OS=Homo sapiens OX=9606 GN=CPN2 PE=1 SV=3	4.92445	0.00790416	-2.10214	487057	277855	505306	284835	51733.7	52324.3	209201	1.75292	0.243761
sp|P13224|GP1BB_HUMAN	Platelet glycoprotein Ib beta chain OS=Homo sapiens OX=9606 GN=GP1BB PE=1 SV=1	4.91383	0.00796455	-2.09884	62778.6	31902.7	59328.7	32130.9	9136.38	5913.76	30875.9	1.96782	0.293984
sp|P29401|TKT_HUMAN	Transketolase OS=Homo sapiens OX=9606 GN=TKT PE=1 SV=3	4.84171	0.00838967	-2.07626	346560	156653	353526	148116	66078.4	15778.5	189906	2.21227	0.344838
sp|P19971|TYPH_HUMAN	Thymidine phosphorylase OS=Homo sapiens OX=9606 GN=TYMP PE=1 SV=2	4.77899	0.00878204	-2.0564	2190.27	601.439	2055.27	862.671	242.353	522.357	1588.83	3.64171	0.561305
sp|P37802|TAGL2_HUMAN	Transgelin-2 OS=Homo sapiens OX=9606 GN=TAGLN2 PE=1 SV=3	4.75178	0.0089592	-2.04773	671809	437821	689664	453061	69442	49519.7	233988	1.53444	0.185949
sp|P05160|F13B_HUMAN	Coagulation factor XIII B chain OS=Homo sapiens OX=9606 GN=F13B PE=1 SV=3	4.67734	0.00946643	-2.02381	375266	287099	372642	276948	19481.3	26199.9	88167.5	1.3071	0.116308
sp|Q9HC38|GLOD4_HUMAN	Glyoxalase domain-containing protein 4 OS=Homo sapiens OX=9606 GN=GLOD4 PE=1 SV=1	4.49852	0.0108348	-1.96518	18174.3	4909.31	17419.6	6293.61	2619.88	4384.25	13265	3.70201	0.568438
sp|P35579|MYH9_HUMAN	Myosin-9 OS=Homo sapiens OX=9606 GN=MYH9 PE=1 SV=4	4.47472	0.0110345	-1.95725	1.9651e+06	1.28286e+06	1.89711e+06	1.24097e+06	245263	97897.8	682246	1.53182	0.185207
sp|P30740|ILEU_HUMAN	Leukocyte elastase inhibitor OS=Homo sapiens OX=9606 GN=SERPINB1 PE=1 SV=1	4.44189	0.0113174	-1.94625	781734	363257	856707	334118	149146	66203.5	418477	2.15201	0.332845
sp|P00338|LDHA_HUMAN	L-lactate dehydrogenase A chain OS=Homo sapiens OX=9606 GN=LDHA PE=1 SV=2	4.24599	0.0132002	-1.87942	258344	116372	235329	125946	54820	18675.7	141972	2.21998	0.346348
sp|O75368|SH3L1_HUMAN	SH3 domain-binding glutamic acid-rich-like protein OS=Homo sapiens OX=9606 GN=SH3BGRL PE=1 SV=1	4.24524	0.0132081	-1.87916	13245.4	894.833	11335.4	0	4794.75	1549.9	12350.6	14.8021	1.17032
sp|P10599|THIO_HUMAN	Thioredoxin OS=Homo sapiens OX=9606 GN=TXN PE=1 SV=3	4.22725	0.0133995	-1.87291	31038.1	11611.3	29515.5	11249.6	5770.73	5482.53	19426.9	2.67311	0.427016
sp|P02042|HBD_HUMAN	Hemoglobin subunit delta OS=Homo sapiens OX=9606 GN=HBD PE=1 SV=2	4.20103	0.0136844	-1.86377	684275	388620	645134	365272	97020.7	73794.4	295655	1.76078	0.245705
sp|P06737|PYGL_HUMAN	Glycogen phosphorylase, liver form OS=Homo sapiens OX=9606 GN=PYGL PE=1 SV=4	4.19785	0.0137195	-1.86266	9295.19	1651.76	8677.66	0	1327.01	2860.93	7643.43	5.62745	0.750311
sp|P01857|IGHG1_HUMAN	Immunoglobulin heavy constant gamma 1 OS=Homo sapiens OX=9606 GN=IGHG1 PE=1 SV=1	4.19087	0.0137968	-1.86022	770614	627549	757380	637393	40904	42695.6	143065	1.22797	0.0891891
sp|P04003|C4BPA_HUMAN	C4b-binding protein alpha chain OS=Homo sapiens OX=9606 GN=C4BPA PE=1 SV=2	4.16535	0.014084	-1.85127	30981	9362.35	32442.9	12868.6	3700.13	8192.72	21618.6	3.3091	0.51971
sp|P20742|PZP_HUMAN	Pregnancy zone protein OS=Homo sapiens OX=9606 GN=PZP PE=1 SV=4	4.11156	0.0147133	-1.83229	6047.32	3362.05	5825.87	2946.96	675.353	907.484	2685.27	1.7987	0.254959
sp|O75594|PGRP1_HUMAN	Peptidoglycan recognition protein 1 OS=Homo sapiens OX=9606 GN=PGLYRP1 PE=1 SV=1	4.1096	0.0147369	-1.83159	10969.4	3055.71	11954.2	3865.56	1898.97	2741.99	7913.74	3.58982	0.555073
sp|Q71DI3|H32_HUMAN	Histone H3.2 OS=Homo sapiens OX=9606 GN=HIST2H3A PE=1 SV=3	4.09495	0.0149145	-1.82639	487419	156356	541152	156386	140024	1382.79	331063	3.11737	0.493789
sp|P00918|CAH2_HUMAN	Carbonic anhydrase 2 OS=Homo sapiens OX=9606 GN=CA2 PE=1 SV=2	4.04853	0.0154945	-1.80982	240609	172991	253525	176964	27352.3	9419.05	67618.4	1.39088	0.143289
sp|P12814|ACTN1_HUMAN	Alpha-actinin-1 OS=Homo sapiens OX=9606 GN=ACTN1 PE=1 SV=2	3.92121	0.0172302	-1.76371	2.19475e+06	1.22865e+06	2.19642e+06	1.15519e+06	399714	149458	966105	1.78631	0.251958
sp|P00390|GSHR_HUMAN	Glutathione reductase, mitochondrial OS=Homo sapiens OX=9606 GN=GSR PE=1 SV=2	3.86948	0.0180015	-1.74469	48894.4	39051	48674.1	39445.8	1375.49	4185.86	9843.34	1.25206	0.0976263
sp|Q01082|SPTB2_HUMAN	Spectrin beta chain, non-erythrocytic 1 OS=Homo sapiens OX=9606 GN=SPTBN1 PE=1 SV=2	3.70203	0.0207985	-1.68197	16089.9	5432.18	16791.3	7920.71	1637.31	4709.91	10657.7	2.96196	0.471579
sp|P63261|ACTG_HUMAN	Actin, cytoplasmic 2 OS=Homo sapiens OX=9606 GN=ACTG1 PE=1 SV=1	3.66453	0.0214944	-1.66767	233675	91845.5	226455	89835.3	66567.4	7913.63	141829	2.54422	0.405554
sp|P78417|GSTO1_HUMAN	Glutathione S-transferase omega-1 OS=Homo sapiens OX=9606 GN=GSTO1 PE=1 SV=2	3.62214	0.0223147	-1.65141	215410	172429	211158	181368	9319.65	18318	42980.4	1.24926	0.0966541
sp|Q9UBW5|BIN2_HUMAN	Bridging integrator 2 OS=Homo sapiens OX=9606 GN=BIN2 PE=1 SV=3	3.55561	0.023679	-1.62564	37699.8	3109.86	35282.5	0	15965.7	5386.44	34589.9	12.1227	1.0836
sp|Q15582|BGH3_HUMAN	Transforming growth factor-beta-induced protein ig-h3 OS=Homo sapiens OX=9606 GN=TGFBI PE=1 SV=1	3.55199	0.0237561	-1.62423	23964.2	13956.2	25704	12312.5	3403.65	3497.36	10008	1.7171	0.234796
sp|P59998|ARPC4_HUMAN	Actin-related protein 2/3 complex subunit 4 OS=Homo sapiens OX=9606 GN=ARPC4 PE=1 SV=3	3.54196	0.023971	-1.62031	40511	3264.36	43976.6	4519.92	17989.2	2851.99	37246.6	12.4101	1.09378
sp|P01876|IGHA1_HUMAN	Immunoglobulin heavy constant alpha 1 OS=Homo sapiens OX=9606 GN=IGHA1 PE=1 SV=2	3.43135	0.0265029	-1.57671	607891	354659	662436	355212	122387	36884.8	253232	1.71401	0.234014
sp|P50395|GDIB_HUMAN	Rab GDP dissociation inhibitor beta OS=Homo sapiens OX=9606 GN=GDI2 PE=1 SV=2	3.36201	0.0282521	-1.54895	63274.5	38569.2	60386.9	40991.1	10963.5	6465.15	24705.3	1.64055	0.214988
sp|P16109|LYAM3_HUMAN	P-selectin OS=Homo sapiens OX=9606 GN=SELP PE=1 SV=3	3.33195	0.0290528	-1.53681	16728.2	2650.67	14767	0	5698.57	4591.1	14077.5	6.31091	0.800092
sp|P07195|LDHB_HUMAN	L-lactate dehydrogenase B chain OS=Homo sapiens OX=9606 GN=LDHB PE=1 SV=2	3.24264	0.0315949	-1.50038	306021	245053	302047	231770	20230.7	25519.5	60967.6	1.24879	0.0964906
sp|P0DP04|HV43D_HUMAN	Immunoglobulin heavy variable 3-43D OS=Homo sapiens OX=9606 GN=IGHV3-43D PE=3 SV=1	3.21746	0.0323586	-1.49001	29802.5	10656.6	32280.6	15943.2	4588.64	9228.99	19145.9	2.79662	0.446634
sp|P04075|ALDOA_HUMAN	Fructose-bisphosphate aldolase A OS=Homo sapiens OX=9606 GN=ALDOA PE=1 SV=2	3.20125	0.0328616	-1.48331	140731	69350.2	135527	77885.3	30023.5	24293.2	71380.8	2.02928	0.307342
sp|P09211|GSTP1_HUMAN	Glutathione S-transferase P OS=Homo sapiens OX=9606 GN=GSTP1 PE=1 SV=2	3.16152	0.0341341	-1.46681	46741.1	20228.8	49729.8	19566.1	10726	9794.14	26512.3	2.31062	0.363729
sp|O15143|ARC1B_HUMAN	Actin-related protein 2/3 complex subunit 1B OS=Homo sapiens OX=9606 GN=ARPC1B PE=1 SV=3	3.1266	0.0353009	-1.45221	8668.35	3645.93	7657.86	3544.61	2747.2	440.443	5022.42	2.37754	0.376129
sp|Q8NBS9|TXND5_HUMAN	Thioredoxin domain-containing protein 5 OS=Homo sapiens OX=9606 GN=TXNDC5 PE=1 SV=2	3.10337	0.036103	-1.44246	23969.5	8405.78	20989.4	6363.78	7477.91	4419.83	15563.7	2.85155	0.455082
sp|O43866|CD5L_HUMAN	CD5 antigen-like OS=Homo sapiens OX=9606 GN=CD5L PE=1 SV=1	3.09684	0.0363322	-1.43971	37626.4	25744.5	39454.9	25305.1	3192.85	5828.25	11881.9	1.46153	0.164808
sp|P00491|PNPH_HUMAN	Purine nucleoside phosphorylase OS=Homo sapiens OX=9606 GN=PNP PE=1 SV=2	3.0625	0.0375668	-1.4252	89648.7	47615.7	91691.4	37121.6	9308.35	21874.3	42033	1.88275	0.274794
sp|P30041|PRDX6_HUMAN	Peroxiredoxin-6 OS=Homo sapiens OX=9606 GN=PRDX6 PE=1 SV=3	3.04526	0.0382049	-1.41788	335264	159315	381445	148662	83696.8	54860.5	175949	2.1044	0.323129
sp|P40925|MDHC_HUMAN	Malate dehydrogenase, cytoplasmic OS=Homo sapiens OX=9606 GN=MDH1 PE=1 SV=4	3.00747	0.0396492	-1.40177	27698.2	0	20215.9	0	15951.9	0	27698.2	Infinity	Infinity
sp|P62937|PPIA_HUMAN	Peptidyl-prolyl cis-trans isomerase A OS=Homo sapiens OX=9606 GN=PPIA PE=1 SV=2	3.00034	0.0399287	-1.39871	78206.8	11588.7	89870.5	7512.35	37562.9	8247.56	66618.1	6.74851	0.829208
sp|P00747|PLMN_HUMAN	Plasminogen OS=Homo sapiens OX=9606 GN=PLG PE=1 SV=2	2.96609	0.0413043	-1.384	3.03946e+06	2.51227e+06	3.1192e+06	2.65476e+06	165552	259549	527188	1.20985	0.0827298
sp|P40197|GPV_HUMAN	Platelet glycoprotein V OS=Homo sapiens OX=9606 GN=GP5 PE=1 SV=1	2.8158	0.0480327	-1.31846	26083.6	2777.41	26482	3604.25	14121.6	2470.06	23306.2	9.39132	0.972727
sp|P08311|CATG_HUMAN	Cathepsin G OS=Homo sapiens OX=9606 GN=CTSG PE=1 SV=2	2.77512	0.0500677	-1.30044	27832.8	1682.22	37244.6	1683.63	16315.6	436.272	26150.5	16.5453	1.21867
sp|P07237|PDIA1_HUMAN	Protein disulfide-isomerase OS=Homo sapiens OX=9606 GN=P4HB PE=1 SV=3	2.75472	0.051126	-1.29136	21855.4	7733.73	21315.3	7680.4	4314.24	7760.54	14121.7	2.82598	0.45117
sp|P08603|CFAH_HUMAN	Complement factor H OS=Homo sapiens OX=9606 GN=CFH PE=1 SV=4	2.75382	0.0511734	-1.29096	133767	98574.2	132394	95898.5	18441.8	12241.6	35192.8	1.35702	0.132586
sp|P02679|FIBG_HUMAN	Fibrinogen gamma chain OS=Homo sapiens OX=9606 GN=FGG PE=1 SV=3	-2.63495	0.0578852	-1.23743	1.44277e+08	1.6235e+08	1.41011e+08	1.58252e+08	7.97401e+06	8.80582e+06	-1.80725e+07	0.888682	-0.0512538
sp|P04433|KV311_HUMAN	Immunoglobulin kappa variable 3-11 OS=Homo sapiens OX=9606 GN=IGKV3-11 PE=1 SV=1	2.59222	0.0605422	-1.21794	54672.8	40518.3	55698.1	42383.2	4760.18	8172.42	14154.5	1.34934	0.13012
sp|P02675|FIBB_HUMAN	Fibrinogen beta chain OS=Homo sapiens OX=9606 GN=FGB PE=1 SV=2	-2.58174	0.0612151	-1.21314	1.50846e+08	1.62288e+08	1.51074e+08	1.63105e+08	6.95773e+06	3.2429e+06	-1.14421e+07	0.929495	-0.031753
sp|Q9H4B7|TBB1_HUMAN	Tubulin beta-1 chain OS=Homo sapiens OX=9606 GN=TUBB1 PE=1 SV=1	2.5777	0.0614763	-1.21129	12393.9	8580.52	13804.8	8354.37	2518.04	474.557	3813.41	1.44443	0.159695
sp|Q16610|ECM1_HUMAN	Extracellular matrix protein 1 OS=Homo sapiens OX=9606 GN=ECM1 PE=1 SV=2	2.56917	0.0620334	-1.20737	1.17337e+06	913900	1.15472e+06	870162	49437.4	167792	259466	1.28391	0.108535
sp|P68366|TBA4A_HUMAN	Tubulin alpha-4A chain OS=Homo sapiens OX=9606 GN=TUBA4A PE=1 SV=1	2.53952	0.0640139	-1.19373	17737.6	10420.6	19957.9	10467.4	4770.37	1465.82	7317.01	1.70217	0.231002
sp|O15511|ARPC5_HUMAN	Actin-related protein 2/3 complex subunit 5 OS=Homo sapiens OX=9606 GN=ARPC5 PE=1 SV=3	2.46193	0.0695468	-1.15772	26654.3	17474.2	25042.5	15308.7	4714.45	4414.37	9180.15	1.52536	0.183371
sp|P60660|MYL6_HUMAN	Myosin light polypeptide 6 OS=Homo sapiens OX=9606 GN=MYL6 PE=1 SV=2	2.40842	0.0736806	-1.13265	274624	214290	276019	213020	40410.6	15801.3	60334	1.28155	0.107736
sp|P23142|FBLN1_HUMAN	Fibulin-1 OS=Homo sapiens OX=9606 GN=FBLN1 PE=1 SV=4	2.37302	0.076569	-1.11595	137483	89440.8	139284	104533	7086.72	34342	48041.9	1.53714	0.186712
sp|P01859|IGHG2_HUMAN	Immunoglobulin heavy constant gamma 2 OS=Homo sapiens OX=9606 GN=IGHG2 PE=1 SV=2	2.37115	0.0767246	-1.11507	168766	142415	164291	144161	18725.4	4458.58	26351.5	1.18503	0.0737306
sp|A0A0B4J1X5|HV374_HUMAN	Immunoglobulin heavy variable 3-74 OS=Homo sapiens OX=9606 GN=IGHV3-74 PE=3 SV=1	2.36348	0.0773685	-1.11144	87033.9	50151	86877.2	51264.8	10045.6	25093.1	36882.9	1.73544	0.239409
sp|A0A0A0MS15|HV349_HUMAN	Immunoglobulin heavy variable 3-49 OS=Homo sapiens OX=9606 GN=IGHV3-49 PE=3 SV=1	2.31799	0.0813156	-1.08983	8361.69	4831.17	8617.75	4173.51	2259.19	1362.16	3530.51	1.73078	0.238241
sp|P00738|HPT_HUMAN	Haptoglobin OS=Homo sapiens OX=9606 GN=HP PE=1 SV=1	-2.31018	0.082016	-1.0861	258751	295695	261180	303485	20389.4	18748.6	-36944.5	0.875059	-0.0579628
sp|P08697|A2AP_HUMAN	Alpha-2-antiplasmin OS=Homo sapiens OX=9606 GN=SERPINF2 PE=1 SV=3	2.27604	0.0851576	-1.06978	1.31877e+07	1.12014e+07	1.33236e+07	1.08256e+07	1.12393e+06	1.01077e+06	1.98633e+06	1.17733	0.0708977
sp|Q08380|LG3BP_HUMAN	Galectin-3-binding protein OS=Homo sapiens OX=9606 GN=LGALS3BP PE=1 SV=1	2.25989	0.0866909	-1.06203	19887.7	14354.3	19790.5	14072	3129.21	2862.52	5533.42	1.38549	0.141603
sp|Q9HBI1|PARVB_HUMAN	Beta-parvin OS=Homo sapiens OX=9606 GN=PARVB PE=1 SV=1	2.24335	0.0882929	-1.05407	36144.2	12145.4	35423.4	7776.17	12884	13316.4	23998.8	2.97596	0.473626
sp|P18206|VINC_HUMAN	Vinculin OS=Homo sapiens OX=9606 GN=VCL PE=1 SV=4	2.11168	0.102297	-0.990138	878152	730206	860987	706477	113700	42399.6	147946	1.20261	0.0801241
sp|P04114|APOB_HUMAN	Apolipoprotein B-100 OS=Homo sapiens OX=9606 GN=APOB PE=1 SV=2	2.03611	0.111436	-0.952974	250234	125410	218382	147026	73645.8	76493.9	124824	1.99533	0.300015
sp|P02775|CXCL7_HUMAN	Platelet basic protein OS=Homo sapiens OX=9606 GN=PPBP PE=1 SV=3	2.02801	0.112467	-0.948974	28748.9	20558.5	29378.1	19789.6	5608.17	4180.84	8190.33	1.39839	0.145628
sp|P12429|ANXA3_HUMAN	Annexin A3 OS=Homo sapiens OX=9606 GN=ANXA3 PE=1 SV=3	1.99609	0.116637	-0.933164	7824.37	4836.14	7991.76	4257	935.977	2418.14	2988.23	1.6179	0.208951
sp|P84077|ARF1_HUMAN	ADP-ribosylation factor 1 OS=Homo sapiens OX=9606 GN=ARF1 PE=1 SV=2	-1.99368	0.116958	-0.931969	0	16818.2	0	24066.3	0	14611.1	-16818.2	0	#NAME?
sp|O15144|ARPC2_HUMAN	Actin-related protein 2/3 complex subunit 2 OS=Homo sapiens OX=9606 GN=ARPC2 PE=1 SV=1	-1.99097	0.11732	-0.930628	0	3251.77	0	4609.19	0	2828.88	-3251.77	0	#NAME?
sp|P04040|CATA_HUMAN	Catalase OS=Homo sapiens OX=9606 GN=CAT PE=1 SV=3	1.93657	0.124868	-0.903548	251694	153659	242737	166025	15941.1	86220.2	98034.9	1.638	0.214315
sp|P62993|GRB2_HUMAN	Growth factor receptor-bound protein 2 OS=Homo sapiens OX=9606 GN=GRB2 PE=1 SV=1	1.91198	0.128452	-0.891258	43038.7	16179.5	54382.4	13668.2	22233	9885.08	26859.1	2.66007	0.424893
sp|P14625|ENPL_HUMAN	Endoplasmin OS=Homo sapiens OX=9606 GN=HSP90B1 PE=1 SV=1	1.89393	0.131155	-0.882216	55959.8	27022.2	53917.7	35323.6	11205.7	23974.8	28937.6	2.07088	0.316155
sp|Q15014|MO4L2_HUMAN	Mortality factor 4-like protein 2 OS=Homo sapiens OX=9606 GN=MORF4L2 PE=1 SV=1	1.88215	0.132951	-0.876309	108679	83060.9	110630	88394.2	13601.2	19256.2	25618.3	1.30843	0.11675
sp|P25774|CATS_HUMAN	Cathepsin S OS=Homo sapiens OX=9606 GN=CTSS PE=1 SV=3	-1.78947	0.148043	-0.829613	80084.8	90004.7	81647	87338.6	4501.89	8480.85	-9919.94	0.889784	-0.0507153		1.12387
sp|P20700|LMNB1_HUMAN	Lamin-B1 OS=Homo sapiens OX=9606 GN=LMNB1 PE=1 SV=2	1.78838	0.14823	-0.829064	2853.68	255.898	4119.36	0	2476.61	443.228	2597.78	11.1516	1.04734
sp|P15169|CBPN_HUMAN	Carboxypeptidase N catalytic chain OS=Homo sapiens OX=9606 GN=CPN1 PE=1 SV=1	1.78822	0.148257	-0.828985	118003	99622	117436	106824	12195.5	12971.1	18381.4	1.18451	0.0735393
sp|P14543|NID1_HUMAN	Nidogen-1 OS=Homo sapiens OX=9606 GN=NID1 PE=1 SV=3	1.77064	0.151326	-0.820086	169848	106050	146525	109184	54537.3	30338.2	63798.2	1.60159	0.20455
sp|Q8NI99|ANGL6_HUMAN	Angiopoietin-related protein 6 OS=Homo sapiens OX=9606 GN=ANGPTL6 PE=1 SV=1	1.74491	0.15594	-0.807041	14592.9	7084.34	12714.6	9645.48	4116.72	6213.16	7508.58	2.05988	0.313843
sp|P02749|APOH_HUMAN	Beta-2-glycoprotein 1 OS=Homo sapiens OX=9606 GN=APOH PE=1 SV=3	1.73832	0.157146	-0.803698	13708.4	6803.44	13392.8	9278.45	3429.44	5964.39	6904.96	2.01492	0.304258
sp|P62873|GBB1_HUMAN	Guanine nucleotide-binding protein G(I)/G(S)/G(T) subunit beta-1 OS=Homo sapiens OX=9606 GN=GNB1 PE=1 SV=3	-1.73471	0.157812	-0.801861	110940	130592	115124	138366	10749.7	16414.7	-19651.4	0.84952	-0.0708263
sp|P62258|1433E_HUMAN	14-3-3 protein epsilon OS=Homo sapiens OX=9606 GN=YWHAE PE=1 SV=1	1.70491	0.163413	-0.786714	34524.2	21772.5	35596.9	16738.1	3815.53	12380	12751.6	1.58568	0.200214
sp|P04196|HRG_HUMAN	Histidine-rich glycoprotein OS=Homo sapiens OX=9606 GN=HRG PE=1 SV=1	1.66645	0.170953	-0.767124	4.01024e+06	3.10806e+06	4.3517e+06	3.17586e+06	684970	640389	902183	1.29027	0.110681
sp|Q9UBX5|FBLN5_HUMAN	Fibulin-5 OS=Homo sapiens OX=9606 GN=FBLN5 PE=1 SV=1	1.65674	0.172914	-0.76217	79804.9	11158.8	119171	0	69115.1	19327.6	68646.1	7.15174	0.854412
sp|Q9Y6Z7|COL10_HUMAN	Collectin-10 OS=Homo sapiens OX=9606 GN=COLEC10 PE=1 SV=2	1.63012	0.17841	-0.748582	55805	30599.8	57183.8	45280.3	3820.33	26507.4	25205.2	1.82371	0.260955
sp|P05155|IC1_HUMAN	Plasma protease C1 inhibitor OS=Homo sapiens OX=9606 GN=SERPING1 PE=1 SV=2	-1.59477	0.185991	-0.730508	64630.6	75192	70204.9	75235.9	11304.2	1946.55	-10561.4	0.859541	-0.0657335
sp|P02790|HEMO_HUMAN	Hemopexin OS=Homo sapiens OX=9606 GN=HPX PE=1 SV=2	1.59374	0.186217	-0.729981	164599	91994.9	150166	58387.8	26015.8	74492.1	72603.6	1.78921	0.252662
sp|P06396|GELS_HUMAN	Gelsolin OS=Homo sapiens OX=9606 GN=GSN PE=1 SV=1	-1.57649	0.190043	-0.721149	1.42723e+06	1.55066e+06	1.37941e+06	1.54519e+06	128869	42211.2	-123427	0.920404	-0.0360217
sp|Q8TDB8|GTR14_HUMAN	Solute carrier family 2, facilitated glucose transporter member 14 OS=Homo sapiens OX=9606 GN=SLC2A14 PE=2 SV=1	1.56189	0.193343	-0.713671	8333.35	1283.79	10478.4	0	7494.69	2223.58	7049.56	6.49123	0.812327
sp|P05106|ITB3_HUMAN	Integrin beta-3 OS=Homo sapiens OX=9606 GN=ITGB3 PE=1 SV=2	1.53953	0.198511	-0.702214	144064	110001	141892	101055	31555.4	21744.2	34062.3	1.30965	0.117156
sp|P0DP08|HVD82_HUMAN	Immunoglobulin heavy variable 4-38-2 OS=Homo sapiens OX=9606 GN=IGHV4-38-2 PE=3 SV=1	1.53164	0.200371	-0.698165	20541	0	15874.1	0	23228.8	0	20541	Infinity	Infinity
sp|P01008|ANT3_HUMAN	Antithrombin-III OS=Homo sapiens OX=9606 GN=SERPINC1 PE=1 SV=1	1.51349	0.204713	-0.688855	705214	327233	461086	297906	429031	55196.2	377982	2.15509	0.333465
sp|P09960|LKHA4_HUMAN	Leukotriene A-4 hydrolase OS=Homo sapiens OX=9606 GN=LTA4H PE=1 SV=2	1.47272	0.214816	-0.667934	26818.9	5388.05	16407.1	5564.36	24640.6	5302.1	21430.8	4.97747	0.697009
sp|P08514|ITA2B_HUMAN	Integrin alpha-IIb OS=Homo sapiens OX=9606 GN=ITGA2B PE=1 SV=3	1.46701	0.216269	-0.665006	695934	393710	532411	392442	355636	29102	302224	1.76763	0.247392
sp|P63104|1433Z_HUMAN	14-3-3 protein zeta/delta OS=Homo sapiens OX=9606 GN=YWHAZ PE=1 SV=1	1.44822	0.221129	-0.655355	1.2509e+06	1.03327e+06	1.26447e+06	1.12353e+06	33100.8	258166	217627	1.21062	0.0830076
sp|P49913|CAMP_HUMAN	Cathelicidin antimicrobial peptide OS=Homo sapiens OX=9606 GN=CAMP PE=1 SV=1	1.4332	0.22509	-0.647643	15340.2	1191.87	6409.44	1591.82	17066.2	1050.64	14148.3	12.8706	1.1096
sp|Q12805|FBLN3_HUMAN	EGF-containing fibulin-like extracellular matrix protein 1 OS=Homo sapiens OX=9606 GN=EFEMP1 PE=1 SV=2	-1.43055	0.225797	-0.646282	295582	325942	296835	317940	27936.7	23890.3	-30360.1	0.906854	-0.0424625
sp|Q03591|FHR1_HUMAN	Complement factor H-related protein 1 OS=Homo sapiens OX=9606 GN=CFHR1 PE=1 SV=2	-1.37176	0.242046	-0.616102	12380.1	25363.5	8933.47	26853.9	12233.5	10912.9	-12983.5	0.488105	-0.311487		2.04874
sp|Q86XH1|IQCA1_HUMAN	IQ and AAA domain-containing protein 1 OS=Homo sapiens OX=9606 GN=IQCA1 PE=2 SV=1	-1.30372	0.262298	-0.581205	816489	916690	881628	911242	124729	46519.4	-100201	0.890692	-0.0502722
sp|P01619|KV320_HUMAN	Immunoglobulin kappa variable 3-20 OS=Homo sapiens OX=9606 GN=IGKV3-20 PE=1 SV=2	1.2128	0.291934	-0.534716	81969.9	63845	74566	61819.1	18104.7	18500.2	18125	1.28389	0.108528
sp|P13645|K1C10_HUMAN	Keratin, type I cytoskeletal 10 OS=Homo sapiens OX=9606 GN=KRT10 PE=1 SV=6	-1.12322	0.324201	-0.489186	248400	287907	254471	277750	38244.6	47420.4	-39506.4	0.86278	-0.0640997
sp|P31946|1433B_HUMAN	14-3-3 protein beta/alpha OS=Homo sapiens OX=9606 GN=YWHAB PE=1 SV=3	1.09875	0.333568	-0.476816	70367.2	54644.9	78128	52907.4	23672.1	7341.52	15722.3	1.28772	0.109821
sp|P01591|IGJ_HUMAN	Immunoglobulin J chain OS=Homo sapiens OX=9606 GN=JCHAIN PE=1 SV=4	1.09507	0.335	-0.474955	5967.99	1996.42	8062.67	0	5244.39	3457.91	3971.57	2.98934	0.475576
sp|P02774|VTDB_HUMAN	Vitamin D-binding protein OS=Homo sapiens OX=9606 GN=GC PE=1 SV=1	-1.07078	0.344579	-0.462711	36756.4	41776.9	37138.9	46145.8	1326.64	8011.77	-5020.43	0.879828	-0.0556024
sp|Q14766|LTBP1_HUMAN	Latent-transforming growth factor beta-binding protein 1 OS=Homo sapiens OX=9606 GN=LTBP1 PE=1 SV=4	1	0.373901	-0.427243	4449.31	0	0	0	7706.43	0	4449.31	Infinity	Infinity
sp|Q6IBS0|TWF2_HUMAN	Twinfilin-2 OS=Homo sapiens OX=9606 GN=TWF2 PE=1 SV=2	1	0.373901	-0.427243	8416.34	0	0	0	14577.5	0	8416.34	Infinity	Infinity
sp|P08246|ELNE_HUMAN	Neutrophil elastase OS=Homo sapiens OX=9606 GN=ELANE PE=1 SV=1	1	0.373901	-0.427243	5194.73	0	0	0	8997.53	0	5194.73	Infinity	Infinity
sp|P50453|SPB9_HUMAN	Serpin B9 OS=Homo sapiens OX=9606 GN=SERPINB9 PE=1 SV=1	-1	0.373901	-0.427243	0	1795.01	0	0	0	3109.05	-1795.01	0	#NAME?
sp|P01602|KV105_HUMAN	Immunoglobulin kappa variable 1-5 OS=Homo sapiens OX=9606 GN=IGKV1-5 PE=1 SV=2	1	0.373901	-0.427243	3704.36	0	0	0	6416.14	0	3704.36	Infinity	Infinity
sp|P05556|ITB1_HUMAN	Integrin beta-1 OS=Homo sapiens OX=9606 GN=ITGB1 PE=1 SV=2	1	0.373901	-0.427243	5723.62	0	0	0	9913.6	0	5723.62	Infinity	Infinity
sp|P01877|IGHA2_HUMAN	Immunoglobulin heavy constant alpha 2 OS=Homo sapiens OX=9606 GN=IGHA2 PE=1 SV=4	1	0.373901	-0.427243	2455.04	0	0	0	4252.25	0	2455.04	Infinity	Infinity
sp|Q9ULV4|COR1C_HUMAN	Coronin-1C OS=Homo sapiens OX=9606 GN=CORO1C PE=1 SV=1	1	0.373901	-0.427243	828.627	0	0	0	1435.22	0	828.627	Infinity	Infinity
sp|Q06830|PRDX1_HUMAN	Peroxiredoxin-1 OS=Homo sapiens OX=9606 GN=PRDX1 PE=1 SV=1	0.996534	0.375392	-0.425515	25859.1	23690.2	26879.3	24757.5	2915.34	2390.01	2168.95	1.09155	0.0380456
sp|P01042|KNG1_HUMAN	Kininogen-1 OS=Homo sapiens OX=9606 GN=KNG1 PE=1 SV=2	0.988319	0.378945	-0.421423	59916.5	52949.2	59964.2	52949.2	12193.2	648.324	6967.34	1.13159	0.0536873
sp|P10909|CLUS_HUMAN	Clusterin OS=Homo sapiens OX=9606 GN=CLU PE=1 SV=1	0.978551	0.383209	-0.416565	6774.07	2561.88	8944.18	0	5991.41	4437.31	4212.19	2.64418	0.422291
sp|P37837|TALDO_HUMAN	Transaldolase OS=Homo sapiens OX=9606 GN=TALDO1 PE=1 SV=2	-0.964382	0.389466	-0.40953	115188	145119	136357	135837	50230.6	19153.3	-29931.9	0.793743	-0.10032
sp|P16671|CD36_HUMAN	Platelet glycoprotein 4 OS=Homo sapiens OX=9606 GN=CD36 PE=1 SV=2	0.962513	0.390298	-0.408604	34033.5	18376.4	26943.6	11488.2	16796.4	22621.2	15657.1	1.85202	0.267647
sp|P46940|IQGA1_HUMAN	Ras GTPase-activating-like protein IQGAP1 OS=Homo sapiens OX=9606 GN=IQGAP1 PE=1 SV=1	0.954362	0.393944	-0.404565	3019.73	1091.54	3175.84	0	2944.78	1890.59	1928.2	2.7665	0.441931
sp|Q13201|MMRN1_HUMAN	Multimerin-1 OS=Homo sapiens OX=9606 GN=MMRN1 PE=1 SV=3	-0.935946	0.402289	-0.395462	1.41066e+06	1.89477e+06	1.62899e+06	1.88806e+06	895430	28235	-484103	0.744505	-0.128132
sp|P23528|COF1_HUMAN	Cofilin-1 OS=Homo sapiens OX=9606 GN=CFL1 PE=1 SV=3	0.917049	0.411006	-0.386152	86520.8	68824.9	80647.9	84335.4	10710	31660.1	17695.9	1.25711	0.0993748
sp|P35527|K1C9_HUMAN	Keratin, type I cytoskeletal 9 OS=Homo sapiens OX=9606 GN=KRT9 PE=1 SV=3	-0.900707	0.418671	-0.378127	80358.2	90079.5	87355.5	89929.2	13217	13220	-9721.23	0.892082	-0.0495954
sp|Q9NUQ9|FA49B_HUMAN	Protein FAM49B OS=Homo sapiens OX=9606 GN=FAM49B PE=1 SV=1	0.891116	0.423225	-0.373429	8407.89	3989.12	9771.26	3749.72	7815.9	3560.55	4418.77	2.10771	0.32381
sp|P02747|C1QC_HUMAN	Complement C1q subcomponent subunit C OS=Homo sapiens OX=9606 GN=C1QC PE=1 SV=3	-0.850713	0.442856	-0.353737	4017.8	28518.2	0	0	6959.03	49395.1	-24500.4	0.140885	-0.851134
sp|P11142|HSP7C_HUMAN	Heat shock cognate 71 kDa protein OS=Homo sapiens OX=9606 GN=HSPA8 PE=1 SV=1	0.849399	0.443507	-0.353099	34698.3	26537	41207.1	25954.7	12785.4	10653.5	8161.34	1.30755	0.116457
sp|P04406|G3P_HUMAN	Glyceraldehyde-3-phosphate dehydrogenase OS=Homo sapiens OX=9606 GN=GAPDH PE=1 SV=3	0.845875	0.445256	-0.35139	33378.6	13730.5	12161.2	16688.7	39529.9	7484.42	19648.1	2.43098	0.385781
sp|P18669|PGAM1_HUMAN	Phosphoglycerate mutase 1 OS=Homo sapiens OX=9606 GN=PGAM1 PE=1 SV=2	0.816377	0.460112	-0.337137	33204.1	29168	32068.5	26914.6	2740.85	8112.61	4036.09	1.13837	0.0562849
sp|P48740|MASP1_HUMAN	Mannan-binding lectin serine protease 1 OS=Homo sapiens OX=9606 GN=MASP1 PE=1 SV=3	-0.790978	0.473214	-0.324942	5087.68	11125.7	0	14608.1	8812.13	9857.23	-6038.06	0.457289	-0.339809
sp|A0A0B4J1Y9|HV372_HUMAN	Immunoglobulin heavy variable 3-72 OS=Homo sapiens OX=9606 GN=IGHV3-72 PE=3 SV=1	-0.728911	0.506441	-0.295471	19021.5	39147.6	0	51490.6	32946.1	34665.3	-20126.1	0.485892	-0.313461
sp|P50552|VASP_HUMAN	Vasodilator-stimulated phosphoprotein OS=Homo sapiens OX=9606 GN=VASP PE=1 SV=3	0.705388	0.519479	-0.284432	6791.37	4778.5	9431.86	5382.87	4745.08	1382.99	2012.87	1.42123	0.152666
sp|P00441|SODC_HUMAN	Superoxide dismutase [Cu-Zn] OS=Homo sapiens OX=9606 GN=SOD1 PE=1 SV=2	-0.697745	0.523768	-0.280861	2633.45	9536.64	0	0	4561.27	16517.9	-6903.19	0.27614	-0.55887
sp|P00734|THRB_HUMAN	Prothrombin OS=Homo sapiens OX=9606 GN=F2 PE=1 SV=2	0.696318	0.524572	-0.280195	45660.9	39400.8	40133.4	44505.1	10353.2	11631.4	6260.14	1.15888	0.0640398
sp|P04264|K2C1_HUMAN	Keratin, type II cytoskeletal 1 OS=Homo sapiens OX=9606 GN=KRT1 PE=1 SV=6	-0.678652	0.534594	-0.271976	378030	406037	367156	440808	20945	68344.1	-28007.9	0.931021	-0.0310403
sp|Q8WWA0|ITLN1_HUMAN	Intelectin-1 OS=Homo sapiens OX=9606 GN=ITLN1 PE=1 SV=1	0.634879	0.560007	-0.251807	16633.8	11205.7	21580.1	11506.8	14794.4	654.565	5428.15	1.48441	0.171554
sp|P02760|AMBP_HUMAN	Protein AMBP OS=Homo sapiens OX=9606 GN=AMBP PE=1 SV=1	0.550972	0.610979	-0.213974	5528.69	3669.89	7714.08	4619.47	4822.86	3299.23	1858.8	1.5065	0.177969
sp|P22392|NDKB_HUMAN	Nucleoside diphosphate kinase B OS=Homo sapiens OX=9606 GN=NME2 PE=1 SV=1	0.545195	0.614595	-0.211411	40454.1	36921.2	41632.9	33103	8147.16	7719.71	3532.85	1.09569	0.0396861
sp|P07384|CAN1_HUMAN	Calpain-1 catalytic subunit OS=Homo sapiens OX=9606 GN=CAPN1 PE=1 SV=1	-0.492369	0.648259	-0.188251	31722.4	40304.4	37936	42843.6	29117.2	7975.23	-8582	0.787071	-0.103986
sp|P01011|AACT_HUMAN	Alpha-1-antichymotrypsin OS=Homo sapiens OX=9606 GN=SERPINA3 PE=1 SV=2	0.463486	0.667113	-0.175801	282774	271728	276405	271850	34266.4	23021.5	11046.7	1.04065	0.0173062
sp|P30040|ERP29_HUMAN	Endoplasmic reticulum resident protein 29 OS=Homo sapiens OX=9606 GN=ERP29 PE=1 SV=4	0.461192	0.668623	-0.174818	3102.88	1511.16	0	0	5374.34	2617.41	1591.71	2.0533	0.312453
sp|P47756|CAPZB_HUMAN	F-actin-capping protein subunit beta OS=Homo sapiens OX=9606 GN=CAPZB PE=1 SV=4	0.45375	0.673537	-0.171638	40925	27453.9	59840	12538.7	35475.9	37224.5	13471.1	1.49068	0.173384
sp|P19827|ITIH1_HUMAN	Inter-alpha-trypsin inhibitor heavy chain H1 OS=Homo sapiens OX=9606 GN=ITIH1 PE=1 SV=3	-0.44014	0.682574	-0.16585	29676.4	42154.7	24563.4	27197.5	24951	42293.5	-12478.3	0.703988	-0.152435
sp|P19823|ITIH2_HUMAN	Inter-alpha-trypsin inhibitor heavy chain H2 OS=Homo sapiens OX=9606 GN=ITIH2 PE=1 SV=2	0.429928	0.689397	-0.161531	52033.6	46964.9	57764.8	52392.8	13104.8	15660.7	5068.72	1.10793	0.0445107
sp|P00450|CERU_HUMAN	Ceruloplasmin OS=Homo sapiens OX=9606 GN=CP PE=1 SV=1	-0.41798	0.697425	-0.156503	62841.6	68238.8	66107.5	77877.6	14157.1	17314.2	-5397.22	0.920907	-0.0357843
sp|P06753|TPM3_HUMAN	Tropomyosin alpha-3 chain OS=Homo sapiens OX=9606 GN=TPM3 PE=1 SV=2	-0.387269	0.71828	-0.143706	27801.1	35633.3	17967.5	35104.9	33808	9168.53	-7832.17	0.7802	-0.107794
sp|O43707|ACTN4_HUMAN	Alpha-actinin-4 OS=Homo sapiens OX=9606 GN=ACTN4 PE=1 SV=2	-0.37132	0.72923	-0.137135	231842	261138	201362	279139	115520	73007.9	-29296.7	0.887812	-0.0516791
sp|P04217|A1BG_HUMAN	Alpha-1B-glycoprotein OS=Homo sapiens OX=9606 GN=A1BG PE=1 SV=4	-0.371201	0.729312	-0.137087	75410.3	82655.2	72900.1	98138.3	5962.98	33275.2	-7244.92	0.912348	-0.0398396
sp|P04083|ANXA1_HUMAN	Annexin A1 OS=Homo sapiens OX=9606 GN=ANXA1 PE=1 SV=2	-0.359948	0.737086	-0.132482	741.589	889.092	469.098	643.578	478.501	524.23	-147.503	0.834097	-0.0787834
sp|P99999|CYC_HUMAN	Cytochrome c OS=Homo sapiens OX=9606 GN=CYCS PE=1 SV=2	-0.350785	0.743445	-0.128751	37148.7	38981.3	32877.3	39437.3	8863.89	1818.73	-1832.57	0.952989	-0.0209123
sp|Q9UIB8|SLAF5_HUMAN	SLAM family member 5 OS=Homo sapiens OX=9606 GN=CD84 PE=1 SV=1	0.33072	0.757455	-0.120643	2439.05	1720.2	2745.09	0	2301.34	2979.48	718.849	1.41789	0.151641
sp|P61158|ARP3_HUMAN	Actin-related protein 3 OS=Homo sapiens OX=9606 GN=ACTR3 PE=1 SV=3	-0.322429	0.763277	-0.117318	9542.99	12298.8	8583	16312.2	10057.4	10863.2	-2755.84	0.775927	-0.110179
sp|Q9P1F3|ABRAL_HUMAN	Costars family protein ABRACL OS=Homo sapiens OX=9606 GN=ABRACL PE=1 SV=1	0.319097	0.765622	-0.115986	1051.08	820.019	1372.54	784.503	932.864	838.342	231.065	1.28178	0.107813
sp|Q3ZCW2|LEGL_HUMAN	Galectin-related protein OS=Homo sapiens OX=9606 GN=LGALSL PE=1 SV=2	0.301859	0.777803	-0.10913	1707.2	1410.96	2404.06	1221.46	1486.77	823.98	296.243	1.20996	0.0827706
sp|P01615|KVD28_HUMAN	Immunoglobulin kappa variable 2D-28 OS=Homo sapiens OX=9606 GN=IGKV2D-28 PE=1 SV=2	-0.254462	0.811685	-0.0906124	76487.5	78730.1	76265.3	77895.9	8518.35	12667.1	-2242.62	0.971515	-0.0125504
sp|P01031|CO5_HUMAN	Complement C5 OS=Homo sapiens OX=9606 GN=C5 PE=1 SV=4	0.223193	0.83432	-0.0786672	29161.1	26388	20339.8	26143.6	18829.4	10420	2773.11	1.10509	0.0433976
sp|P0DOY3|IGLC3_HUMAN	Immunoglobulin lambda constant 3 OS=Homo sapiens OX=9606 GN=IGLC3 PE=1 SV=1	0.1937	0.85585	-0.0676025	223809	213900	186794	195795	73025.7	50186.7	9909.31	1.04633	0.0196673
sp|P00558|PGK1_HUMAN	Phosphoglycerate kinase 1 OS=Homo sapiens OX=9606 GN=PGK1 PE=1 SV=3	0.191694	0.857319	-0.0668573	10346.1	8284.01	3862.1	3509.72	14702.6	11444.2	2062.04	1.24892	0.0965341
sp|P02787|TRFE_HUMAN	Serotransferrin OS=Homo sapiens OX=9606 GN=TF PE=1 SV=3	-0.190442	0.858238	-0.0663925	504452	522242	513544	438926	43088.1	155957	-17790.2	0.965935	-0.0150521
sp|P12724|ECP_HUMAN	Eosinophil cationic protein OS=Homo sapiens OX=9606 GN=RNASE3 PE=1 SV=2	0.159966	0.880661	-0.0551914	26396.9	21000.9	0	0	45720.7	36374.7	5395.95	1.25694	0.099314
sp|P0C0L4|CO4A_HUMAN	Complement C4-A OS=Homo sapiens OX=9606 GN=C4A PE=1 SV=2	-0.152198	0.886399	-0.0523708	15343.1	15744.6	15659.6	15170.2	1481.38	4322.04	-401.473	0.974501	-0.0112178
sp|A0A0B4J1U7|HV601_HUMAN	Immunoglobulin heavy variable 6-1 OS=Homo sapiens OX=9606 GN=IGHV6-1 PE=3 SV=1	-0.119575	0.910585	-0.0406797	13327.9	14130.8	19502.5	14143.8	11552.7	1330.45	-802.833	0.943185	-0.0254029
sp|P35908|K22E_HUMAN	Keratin, type II cytoskeletal 2 epidermal OS=Homo sapiens OX=9606 GN=KRT2 PE=1 SV=2	-0.113705	0.914951	-0.0386024	331653	334972	313068	333950	45114.5	22794.9	-3318.23	0.990094	-0.00432357
sp|P02766|TTHY_HUMAN	Transthyretin OS=Homo sapiens OX=9606 GN=TTR PE=1 SV=1	-0.113288	0.91526	-0.0384554	38460	41114	56451.6	50607.9	33330.3	23141.9	-2653.99	0.935448	-0.0289804
sp|P68133|ACTS_HUMAN	Actin, alpha skeletal muscle OS=Homo sapiens OX=9606 GN=ACTA1 PE=1 SV=1	0.103068	0.92287	-0.0348596
sp|Q9Y6C2|EMIL1_HUMAN	EMILIN-1 OS=Homo sapiens OX=9606 GN=EMILIN1 PE=1 SV=3	-0.097824	0.926778	-0.0330243	153538	162740	150479	188844	139872	83572.4	-9202.5	0.943453	-0.0252798
sp|P52209|6PGD_HUMAN	6-phosphogluconate dehydrogenase, decarboxylating OS=Homo sapiens OX=9606 GN=PGD PE=1 SV=3	0.07327	0.945109	-0.0245182	944.592	868.077	0	1130	1636.08	771.229	76.5143	1.08814	0.0366857
sp|P02647|APOA1_HUMAN	Apolipoprotein A-I OS=Homo sapiens OX=9606 GN=APOA1 PE=1 SV=1	0.0545574	0.959107	-0.0181328	809693	807653	841601	807076	63821.3	10968.6	2039.76	1.00253	0.00109545
sp|O00194|RB27B_HUMAN	Ras-related protein Rab-27B OS=Homo sapiens OX=9606 GN=RAB27B PE=1 SV=4	-0.0286234	0.978536	-0.00942314	499554	501981	468582	568074	59339.4	134308	-2426.52	0.995166	-0.00210442
sp|P27797|CALR_HUMAN	Calreticulin OS=Homo sapiens OX=9606 GN=CALR PE=1 SV=1	0.00938447	0.992962	-0.00306747	77976.7	77489.1	74378.5	38276.1	8764.72	89553.8	487.532	1.00629	0.00272386
sp|O00151|PDLI1_HUMAN	PDZ and LIM domain protein 1 OS=Homo sapiens OX=9606 GN=PDLIM1 PE=1 SV=4	0	1	0	0	0	0	0	0	0	0	NaN	NaN
sp|O95866|G6B_HUMAN	Megakaryocyte and platelet inhibitory receptor G6b OS=Homo sapiens OX=9606 GN=MPIG6B PE=1 SV=1	0	1	0	0	0	0	0	0	0	0	NaN	NaN
sp|P00751|CFAB_HUMAN	Complement factor B OS=Homo sapiens OX=9606 GN=CFB PE=1 SV=2	0	1	0	0	0	0	0	0	0	0	NaN	NaN
sp|P01717|LV325_HUMAN	Immunoglobulin lambda variable 3-25 OS=Homo sapiens OX=9606 GN=IGLV3-25 PE=1 SV=2	0	1	0	0	0	0	0	0	0	0	NaN	NaN

## Sheet: 202 proteins filter by p<0,05
Proteins differential regulated between conditions (p-value<0.05)
Entry			d3vsd7	d3vsd21	d7vsd21
A0A0A0MS15	HV349_HUMAN	Immunoglobulin heavy variable 3-49	4.62708	8.00845
A0A0B4J1U7	HV601_HUMAN	Immunoglobulin heavy variable 6-1	14.2702	13.4594
A0A0B4J1X5	HV374_HUMAN	Immunoglobulin heavy variable 3-74	4.83528	8.39133
O00151	PDLI1_HUMAN	PDZ and LIM domain protein 1 (C-terminal LIM domain protein 1) (Elfin) (LIM domain protein CLP-36)	Infinity	Infinity
O15143	ARC1B_HUMAN	Actin-related protein 2/3 complex subunit 1B (Arp2/3 complex 41 kDa subunit) (p41-ARC)	2.41204	5.73474	2.37754
O15144	ARPC2_HUMAN	Actin-related protein 2/3 complex subunit 2 (Arp2/3 complex 34 kDa subunit) (p34-ARC)	Infinity	8.33106
O43866	CD5L_HUMAN	CD5 antigen-like (Apoptosis inhibitor expressed by macrophages) (hAIM) (CT-2) (IgM-associated peptide) (SP-alpha)	3.37127	4.92721	1.46153
O75368	SH3L1_HUMAN	SH3 domain-binding glutamic acid-rich-like protein		25.7188	14.8021
O75594	PGRP1_HUMAN	Peptidoglycan recognition protein 1 (Peptidoglycan recognition protein short) (PGRP-S)	2.03662	7.3111	3.58982
O95866	G6B_HUMAN	Megakaryocyte and platelet inhibitory receptor G6b (Protein G6b)	Infinity	Infinity
P00338	LDHA_HUMAN	L-lactate dehydrogenase A chain (LDH-A) (EC 1.1.1.27) (Cell proliferation-inducing gene 19 protein) (LDH muscle subunit) (LDH-M) (Renal carcinoma antigen NY-REN-59)	1.98158	4.39906	2.21998
P00390	GSHR_HUMAN	Glutathione reductase, mitochondrial (GR) (GRase) (EC 1.8.1.7)	1.17268	1.46827	1.25206
P00450	CERU_HUMAN	Ceruloplasmin (EC 1.16.3.1) (Ferroxidase)	4.72357	4.34997
P00488	F13A_HUMAN	Coagulation factor XIII A chain (Coagulation factor XIIIa) (EC 2.3.2.13) (Protein-glutamine gamma-glutamyltransferase A chain) (Transglutaminase A chain)	1.16514	2.02078	1.73436
P00491	PNPH_HUMAN	Purine nucleoside phosphorylase (PNP) (EC 2.4.2.1) (Inosine phosphorylase) (Inosine-guanosine phosphorylase)	3.85518	7.25836	1.88275
P00558	PGK1_HUMAN	Phosphoglycerate kinase 1 (EC 2.7.2.3) (Cell migration-inducing gene 10 protein) (Primer recognition protein 2) (PRP 2)	5.9035	7.37298
P00734	THRB_HUMAN	Prothrombin (EC 3.4.21.5) (Coagulation factor II) [Cleaved into: Activation peptide fragment 1; Activation peptide fragment 2; Thrombin light chain; Thrombin heavy chain]	1.54368	1.78895
P00738	HPT_HUMAN	Haptoglobin (Zonulin) [Cleaved into: Haptoglobin alpha chain; Haptoglobin beta chain]	5.32321	4.65812
P00915	CAH1_HUMAN	Carbonic anhydrase 1 (EC 4.2.1.1) (Carbonate dehydratase I) (Carbonic anhydrase B) (CAB) (Carbonic anhydrase I) (CA-I)	0.295425	0.159171	0.538787
P00918	CAH2_HUMAN	Carbonic anhydrase 2 (EC 4.2.1.1) (Carbonate dehydratase II) (Carbonic anhydrase C) (CAC) (Carbonic anhydrase II) (CA-II)	1.35552	1.88537	1.39088
P01008	ANT3_HUMAN	Antithrombin-III (ATIII) (Serpin C1)	2.11464	4.55723
P01009	A1AT_HUMAN	Alpha-1-antitrypsin (Alpha-1 protease inhibitor) (Alpha-1-antiproteinase) (Serpin A1) [Cleaved into: Short peptide from AAT (SPAAT)]	1.33129	1.88245	1.414
P01011	AACT_HUMAN	Alpha-1-antichymotrypsin (ACT) (Cell growth-inhibiting gene 24/25 protein) (Serpin A3) [Cleaved into: Alpha-1-antichymotrypsin His-Pro-less]	1.76772	1.83958
P01019	ANGT_HUMAN	Angiotensinogen (Serpin A8) [Cleaved into: Angiotensin-1 (Angiotensin 1-10) (Angiotensin I) (Ang I); Angiotensin-2 (Angiotensin 1-8) (Angiotensin II) (Ang II); Angiotensin-3 (Angiotensin 2-8) (Angiotensin III) (Ang III) (Des-Asp[1]-angiotensin II); Angiotensin-4 (Angiotensin 3-8) (Angiotensin IV) (Ang IV); Angiotensin 1-9; Angiotensin 1-7; Angiotensin 1-5; Angiotensin 1-4]	1.34672	2.50899	1.86304
P01023	A2MG_HUMAN	Alpha-2-macroglobulin (Alpha-2-M) (C3 and PZP-like alpha-2-macroglobulin domain-containing protein 5)	1.74362	2.13216	1.22283
P01024	CO3_HUMAN	Complement C3 (C3 and PZP-like alpha-2-macroglobulin domain-containing protein 1) [Cleaved into: Complement C3 beta chain; C3-beta-c (C3bc); Complement C3 alpha chain; C3a anaphylatoxin; Acylation stimulating protein (ASP) (C3adesArg); Complement C3b alpha' chain; Complement C3c alpha' chain fragment 1; Complement C3dg fragment; Complement C3g fragment; Complement C3d fragment; Complement C3f fra…	2.96259	5.40666	1.82498
P01031	CO5_HUMAN	Complement C5 (C3 and PZP-like alpha-2-macroglobulin domain-containing protein 4) [Cleaved into: Complement C5 beta chain; Complement C5 alpha chain; C5a anaphylatoxin; Complement C5 alpha' chain]	2.40482	2.65754
P01042	KNG1_HUMAN	Kininogen-1 (Alpha-2-thiol proteinase inhibitor) (Fitzgerald factor) (High molecular weight kininogen) (HMWK) (Williams-Fitzgerald-Flaujeac factor) [Cleaved into: Kininogen-1 heavy chain; T-kinin (Ile-Ser-Bradykinin); Bradykinin (Kallidin I); Lysyl-bradykinin (Kallidin II); Kininogen-1 light chain; Low molecular weight growth-promoting factor]	2.84683	3.22143
P01137	TGFB1_HUMAN	Transforming growth factor beta-1 proprotein [Cleaved into: Latency-associated peptide (LAP); Transforming growth factor beta-1 (TGF-beta-1)]	4.10099	12.9685	3.16229
P01591	IGJ_HUMAN	Immunoglobulin J chain (Joining chain of multimeric IgA and IgM)	5.39874	16.1387
P01602	KV105_HUMAN	Immunoglobulin kappa variable 1-5 (Ig kappa chain V-I region CAR) (Ig kappa chain V-I region EU) (Ig kappa chain V-I region HK102) (Ig kappa chain V-I region Kue)	16.7948	Infinity
P01615	KVD28_HUMAN	Immunoglobulin kappa variable 2D-28 (Ig kappa chain V-II region FR) (Ig kappa chain V-II region GM607) (Ig kappa chain V-II region MIL) (Ig kappa chain V-II region TEW)	2.9368	2.85314
P01619	KV320_HUMAN	Immunoglobulin kappa variable 3-20 (Ig kappa chain V-III region B6) (Ig kappa chain V-III region GOL) (Ig kappa chain V-III region HAH) (Ig kappa chain V-III region HIC) (Ig kappa chain V-III region IARC/BL41) (Ig kappa chain V-III region NG9) (Ig kappa chain V-III region SIE) (Ig kappa chain V-III region Ti) (Ig kappa chain V-III region WOL)	6.42356	8.24714
P01834	IGKC_HUMAN	Immunoglobulin kappa constant (Ig kappa chain C region) (Ig kappa chain C region AG) (Ig kappa chain C region CUM) (Ig kappa chain C region EU) (Ig kappa chain C region OU) (Ig kappa chain C region ROY) (Ig kappa chain C region TI)	5.62251	8.08948	1.43877
P01857	IGHG1_HUMAN	Immunoglobulin heavy constant gamma 1 (Ig gamma-1 chain C region) (Ig gamma-1 chain C region EU) (Ig gamma-1 chain C region KOL) (Ig gamma-1 chain C region NIE)	6.15617	7.55961	1.22797
P01859	IGHG2_HUMAN	Immunoglobulin heavy constant gamma 2 (Ig gamma-2 chain C region) (Ig gamma-2 chain C region DOT) (Ig gamma-2 chain C region TIL) (Ig gamma-2 chain C region ZIE)	5.69589	6.74982
P01860	IGHG3_HUMAN	Immunoglobulin heavy constant gamma 3 (HDC) (Heavy chain disease protein) (Ig gamma-3 chain C region)	7.16683	14.5207	2.0261
P01871	IGHM_HUMAN	Immunoglobulin heavy constant mu (Ig mu chain C region) (Ig mu chain C region BOT) (Ig mu chain C region GAL) (Ig mu chain C region OU)	3.47943	5.77441	1.65959
P01876	IGHA1_HUMAN	Immunoglobulin heavy constant alpha 1 (Ig alpha-1 chain C region) (Ig alpha-1 chain C region BUR) (Ig alpha-1 chain C region TRO)	3.81361	6.53658	1.71401
P01877	IGHA2_HUMAN	Immunoglobulin heavy constant alpha 2 (Ig alpha-2 chain C region) (Ig alpha-2 chain C region BUT) (Ig alpha-2 chain C region LAN)	14.8378	Infinity
P02042	HBD_HUMAN	Hemoglobin subunit delta (Delta-globin) (Hemoglobin delta chain)	0.432616		1.76078
P02647	APOA1_HUMAN	Apolipoprotein A-I (Apo-AI) (ApoA-I) (Apolipoprotein A1) [Cleaved into: Proapolipoprotein A-I (ProapoA-I); Truncated apolipoprotein A-I (Apolipoprotein A-I(1-242))]	3.4202	3.42884
P02649	APOE_HUMAN	Apolipoprotein E (Apo-E)		0.222146	0.32535
P02671	FIBA_HUMAN	Fibrinogen alpha chain [Cleaved into: Fibrinopeptide A; Fibrinogen alpha chain]	0.626763	0.500937	0.799245
P02675	FIBB_HUMAN	Fibrinogen beta chain [Cleaved into: Fibrinopeptide B; Fibrinogen beta chain]	0.588486	0.546995
P02679	FIBG_HUMAN	Fibrinogen gamma chain	0.625064	0.555483
P02743	SAMP_HUMAN	Serum amyloid P-component (SAP) (9.5S alpha-1-glycoprotein) [Cleaved into: Serum amyloid P-component(1-203)]	2.59753	5.44538	2.09637
P02749	APOH_HUMAN	Beta-2-glycoprotein 1 (APC inhibitor) (Activated protein C-binding protein) (Anticardiolipin cofactor) (Apolipoprotein H) (Apo-H) (Beta-2-glycoprotein I) (B2GPI) (Beta(2)GPI)	6.94431	13.9922
P02751	FINC_HUMAN	Fibronectin (FN) (Cold-insoluble globulin) (CIG) [Cleaved into: Anastellin; Ugl-Y1; Ugl-Y2; Ugl-Y3]		1.25882	1.34699
P02760	AMBP_HUMAN	Protein AMBP [Cleaved into: Alpha-1-microglobulin (Protein HC) (Alpha-1 microglycoprotein) (Complex-forming glycoprotein heterogeneous in charge); Inter-alpha-trypsin inhibitor light chain (ITI-LC) (Bikunin) (EDC1) (HI-30) (Uronic-acid-rich protein); Trypstatin]	5.14824	7.75581
P02768	ALBU_HUMAN	Serum albumin	7.90154	6.39346	0.809141
P02775	CXCL7_HUMAN	Platelet basic protein (PBP) (C-X-C motif chemokine 7) (Leukocyte-derived growth factor) (LDGF) (Macrophage-derived growth factor) (MDGF) (Small-inducible cytokine B7) [Cleaved into: Connective tissue-activating peptide III (CTAP-III) (LA-PF4) (Low-affinity platelet factor IV); TC-2; Connective tissue-activating peptide III(1-81) (CTAP-III(1-81)); Beta-thromboglobulin (Beta-TG); Neutrophil-activa…	1.69285	2.36727
P02776	PLF4_HUMAN	Platelet factor 4 (PF-4) (C-X-C motif chemokine 4) (Iroplact) (Oncostatin-A) [Cleaved into: Platelet factor 4, short form (Endothelial cell growth inhibitor)]	6.43925	22.0776	3.4286
P02787	TRFE_HUMAN	Serotransferrin (Transferrin) (Beta-1 metal-binding globulin) (Siderophilin)	6.08234	5.87515
P02788	TRFL_HUMAN	Lactotransferrin (Lactoferrin) (EC 3.4.21.-) (Growth-inhibiting protein 12) (Talalactoferrin) [Cleaved into: Lactoferricin-H (Lfcin-H); Kaliocin-1; Lactoferroxin-A; Lactoferroxin-B; Lactoferroxin-C]	3.20114	11.4963	3.5913
P02790	HEMO_HUMAN	Hemopexin (Beta-1B-glycoprotein)	5.12293	9.16602
P04003	C4BPA_HUMAN	C4b-binding protein alpha chain (C4bp) (Proline-rich protein) (PRP)	4.86947	16.1136	3.3091
P04004	VTNC_HUMAN	Vitronectin (VN) (S-protein) (Serum-spreading factor) (V75) [Cleaved into: Vitronectin V65 subunit; Vitronectin V10 subunit; Somatomedin-B]	1.83598	4.72563	2.5739
P04075	ALDOA_HUMAN	Fructose-bisphosphate aldolase A (EC 4.1.2.13) (Lung cancer antigen NY-LU-1) (Muscle-type aldolase)	2.93511	5.95615	2.02928
P04114	APOB_HUMAN	Apolipoprotein B-100 (Apo B-100) [Cleaved into: Apolipoprotein B-48 (Apo B-48)]	1.77058	3.53289
P04217	A1BG_HUMAN	Alpha-1B-glycoprotein (Alpha-1-B glycoprotein)	2.88974	2.63645
P04275	VWF_HUMAN	von Willebrand factor (vWF) [Cleaved into: von Willebrand antigen 2 (von Willebrand antigen II)]		1.73046	1.21557
P04406	G3P_HUMAN	Glyceraldehyde-3-phosphate dehydrogenase (GAPDH) (EC 1.2.1.12) (Peptidyl-cysteine S-nitrosylase GAPDH) (EC 2.6.99.-)	6.09371	14.8137
P04433	KV311_HUMAN	Immunoglobulin kappa variable 3-11 (Ig kappa chain V-III region VG)	5.46941	7.38008
P05106	ITB3_HUMAN	Integrin beta-3 (Platelet membrane glycoprotein IIIa) (GPIIIa) (CD antigen CD61)	4.33093	5.67202
P05109	S10A8_HUMAN	Protein S100-A8 (Calgranulin-A) (Calprotectin L1L subunit) (Cystic fibrosis antigen) (CFAG) (Leukocyte L1 complex light chain) (Migration inhibitory factor-related protein 8) (MRP-8) (p8) (S100 calcium-binding protein A8) (Urinary stone protein band A)	1.61846	15.9533	9.85711
P05155	IC1_HUMAN	Plasma protease C1 inhibitor (C1 Inh) (C1Inh) (C1 esterase inhibitor) (C1-inhibiting factor) (Serpin G1)	4.28367	3.68199
P05160	F13B_HUMAN	Coagulation factor XIII B chain (Fibrin-stabilizing factor B subunit) (Protein-glutamine gamma-glutamyltransferase B chain) (Transglutaminase B chain)	0.764815		1.3071
P05164	PERM_HUMAN	Myeloperoxidase (MPO) (EC 1.11.2.2) [Cleaved into: Myeloperoxidase; 89 kDa myeloperoxidase; 84 kDa myeloperoxidase; Myeloperoxidase light chain; Myeloperoxidase heavy chain]	3.26967	50.4002	15.4144
P05546	HEP2_HUMAN	Heparin cofactor 2 (Heparin cofactor II) (HC-II) (Protease inhibitor leuserpin-2) (HLS2) (Serpin D1)	1.53891	2.56673	1.66789
P05556	ITB1_HUMAN	Integrin beta-1 (Fibronectin receptor subunit beta) (Glycoprotein IIa) (GPIIA) (VLA-4 subunit beta) (CD antigen CD29)	4.2814	Infinity
P06702	S10A9_HUMAN	Protein S100-A9 (Calgranulin-B) (Calprotectin L1H subunit) (Leukocyte L1 complex heavy chain) (Migration inhibitory factor-related protein 14) (MRP-14) (p14) (S100 calcium-binding protein A9)		19.568	13.8593
P06733	ENOA_HUMAN	Alpha-enolase (EC 4.2.1.11) (2-phospho-D-glycerate hydro-lyase) (C-myc promoter-binding protein) (Enolase 1) (MBP-1) (MPB-1) (Non-neural enolase) (NNE) (Phosphopyruvate hydratase) (Plasminogen-binding protein)	2.68473	11.6805	4.35073
P06737	PYGL_HUMAN	Glycogen phosphorylase, liver form (EC 2.4.1.1)	3.12713	17.5977	5.62745
P06744	G6PI_HUMAN	Glucose-6-phosphate isomerase (GPI) (EC 5.3.1.9) (Autocrine motility factor) (AMF) (Neuroleukin) (NLK) (Phosphoglucose isomerase) (PGI) (Phosphohexose isomerase) (PHI) (Sperm antigen 36) (SA-36)	2.40573	6.55751	2.72579
P07195	LDHB_HUMAN	L-lactate dehydrogenase B chain (LDH-B) (EC 1.1.1.27) (LDH heart subunit) (LDH-H) (Renal carcinoma antigen NY-REN-46)	1.77767	2.21995	1.24879
P07225	PROS_HUMAN	Vitamin K-dependent protein S	2.3188	7.55449	3.25792
P07339	CATD_HUMAN	Cathepsin D (EC 3.4.23.5) [Cleaved into: Cathepsin D light chain; Cathepsin D heavy chain]	0.0484693	0.00781273	0.161189
P07359	GP1BA_HUMAN	Platelet glycoprotein Ib alpha chain (GP-Ib alpha) (GPIb-alpha) (GPIbA) (Glycoprotein Ibalpha) (Antigen CD42b-alpha) (CD antigen CD42b) [Cleaved into: Glycocalicin]	5.61568	72.9763	12.9951
P07384	CAN1_HUMAN	Calpain-1 catalytic subunit (EC 3.4.22.52) (Calcium-activated neutral proteinase 1) (CANP 1) (Calpain mu-type) (Calpain-1 large subunit) (Cell proliferation-inducing gene 30 protein) (Micromolar-calpain) (muCANP)		1.91156
P07737	PROF1_HUMAN	Profilin-1 (Epididymis tissue protein Li 184a) (Profilin I)	2.89154	21.4348	7.41292
P07900	HS90A_HUMAN	Heat shock protein HSP 90-alpha (Heat shock 86 kDa) (HSP 86) (HSP86) (Lipopolysaccharide-associated protein 2) (LAP-2) (LPS-associated protein 2) (Renal carcinoma antigen NY-REN-38)	2.14105	8.79886	4.10959
P07996	TSP1_HUMAN	Thrombospondin-1 (Glycoprotein G)	4.50716	19.7753	4.38754
P08238	HS90B_HUMAN	Heat shock protein HSP 90-beta (HSP 90) (Heat shock 84 kDa) (HSP 84) (HSP84)	2.51517	31.5999	12.5637
P08246	ELNE_HUMAN	Neutrophil elastase (EC 3.4.21.37) (Bone marrow serine protease) (Elastase-2) (Human leukocyte elastase) (HLE) (Medullasin) (PMN elastase)	8.60611	Infinity
P08311	CATG_HUMAN	Cathepsin G (CG) (EC 3.4.21.20)		33.3547
P08514	ITA2B_HUMAN	Integrin alpha-IIb (GPalpha IIb) (GPIIb) (Platelet membrane glycoprotein IIb) (CD antigen CD41) [Cleaved into: Integrin alpha-IIb heavy chain; Integrin alpha-IIb light chain, form 1; Integrin alpha-IIb light chain, form 2]	2.39896	4.24048
P08567	PLEK_HUMAN	Pleckstrin (Platelet 47 kDa protein) (p47)	1.741	3.75072	2.15434
P08603	CFAH_HUMAN	Complement factor H (H factor 1)	3.21907	4.36834
P09211	GSTP1_HUMAN	Glutathione S-transferase P (EC 2.5.1.18) (GST class-pi) (GSTP1-1)	3.31072	7.64982	2.31062
P09960	LKHA4_HUMAN	Leukotriene A-4 hydrolase (LTA-4 hydrolase) (EC 3.3.2.6) (Leukotriene A(4) hydrolase)		12.3464
P0C0L4	CO4A_HUMAN	Complement C4-A (Acidic complement C4) (C3 and PZP-like alpha-2-macroglobulin domain-containing protein 2) [Cleaved into: Complement C4 beta chain; Complement C4-A alpha chain; C4a anaphylatoxin; C4b-A; C4d-A; Complement C4 gamma chain]	1.96423	1.91415	1.57766
P0C0L5	CO4B_HUMAN	Complement C4-B (Basic complement C4) (C3 and PZP-like alpha-2-macroglobulin domain-containing protein 3) [Cleaved into: Complement C4 beta chain; Complement C4-B alpha chain; C4a anaphylatoxin; C4b-B; C4d-B; Complement C4 gamma chain]	1.84444	2.9099
P0DOY3	IGLC3_HUMAN	Immunoglobulin lambda constant 3 (Ig lambda chain C region DOT) (Ig lambda chain C region NEWM) (Ig lambda-3 chain C regions)	4.99574	5.22718
P0DP03	HVC05_HUMAN	Immunoglobulin heavy variable 3-30-5	3.22059	Infinity	Infinity
P0DP04	HV43D_HUMAN	Immunoglobulin heavy variable 3-43D	2.3824	6.66267	2.79662
P0DP08	HVD82_HUMAN	Immunoglobulin heavy variable 4-38-2	9.99486	Infinity
P10599	THIO_HUMAN	Thioredoxin (Trx) (ATL-derived factor) (ADF) (Surface-associated sulphydryl protein) (SASP)	2.28131	6.0982	2.67311
P11142	HSP7C_HUMAN	Heat shock cognate 71 kDa protein (Heat shock 70 kDa protein 8) (Lipopolysaccharide-associated protein 1) (LAP-1) (LPS-associated protein 1)	1.80962	2.36617
P12259	FA5_HUMAN	Coagulation factor V (Activated protein C cofactor) (Proaccelerin, labile factor) [Cleaved into: Coagulation factor V heavy chain; Coagulation factor V light chain]	2.11417	4.66395	2.20605
P12429	ANXA3_HUMAN	Annexin A3 (35-alpha calcimedin) (Annexin III) (Annexin-3) (Inositol 1,2-cyclic phosphate 2-phosphohydrolase) (Lipocortin III) (Placental anticoagulant protein III) (PAP-III)	2.45779	3.97645
P12814	ACTN1_HUMAN	Alpha-actinin-1 (Alpha-actinin cytoskeletal isoform) (F-actin cross-linking protein) (Non-muscle alpha-actinin-1)		1.41231	1.78631
P13224	GP1BB_HUMAN	Platelet glycoprotein Ib beta chain (GP-Ib beta) (GPIb-beta) (GPIbB) (Antigen CD42b-beta) (CD antigen CD42c)	1.6383	3.22388	1.96782
P13796	PLSL_HUMAN	Plastin-2 (L-plastin) (LC64P) (Lymphocyte cytosolic protein 1) (LCP-1)	1.71117	3.90552	2.28237
P14543	NID1_HUMAN	Nidogen-1 (NID-1) (Entactin)		2.20908
P14625	ENPL_HUMAN	Endoplasmin (94 kDa glucose-regulated protein) (GRP-94) (Heat shock protein 90 kDa beta member 1) (Tumor rejection antigen 1) (gp96 homolog)	2.4888	5.15402
P14780	MMP9_HUMAN	Matrix metalloproteinase-9 (MMP-9) (EC 3.4.24.35) (92 kDa gelatinase) (92 kDa type IV collagenase) (Gelatinase B) (GELB) [Cleaved into: 67 kDa matrix metalloproteinase-9; 82 kDa matrix metalloproteinase-9]	1.99673	3.80471	1.90547
P15169	CBPN_HUMAN	Carboxypeptidase N catalytic chain (CPN) (EC 3.4.17.3) (Anaphylatoxin inactivator) (Arginine carboxypeptidase) (Carboxypeptidase N polypeptide 1) (Carboxypeptidase N small subunit) (Kininase-1) (Lysine carboxypeptidase) (Plasma carboxypeptidase B) (Serum carboxypeptidase N) (SCPN)		1.4057
P16109	LYAM3_HUMAN	P-selectin (CD62 antigen-like family member P) (Granule membrane protein 140) (GMP-140) (Leukocyte-endothelial cell adhesion molecule 3) (LECAM3) (Platelet activation dependent granule-external membrane protein) (PADGEM) (CD antigen CD62P)	5.50451	34.7385	6.31091
P18206	VINC_HUMAN	Vinculin (Metavinculin) (MV)	2.07296	2.49296
P19823	ITIH2_HUMAN	Inter-alpha-trypsin inhibitor heavy chain H2 (ITI heavy chain H2) (ITI-HC2) (Inter-alpha-inhibitor heavy chain 2) (Inter-alpha-trypsin inhibitor complex component II) (Serum-derived hyaluronan-associated protein) (SHAP)	2.24844	2.4911
P19827	ITIH1_HUMAN	Inter-alpha-trypsin inhibitor heavy chain H1 (ITI heavy chain H1) (ITI-HC1) (Inter-alpha-inhibitor heavy chain 1) (Inter-alpha-trypsin inhibitor complex component III) (Serum-derived hyaluronan-associated protein) (SHAP)	6.98616	4.91817
P19971	TYPH_HUMAN	Thymidine phosphorylase (TP) (EC 2.4.2.4) (Gliostatin) (Platelet-derived endothelial cell growth factor) (PD-ECGF) (TdRPase)	3.40063	12.3841	3.64171
P20160	CAP7_HUMAN	Azurocidin (Cationic antimicrobial protein CAP37) (Heparin-binding protein) (HBP) (hHBP)	4.0202	18.636	4.63557
P20700	LMNB1_HUMAN	Lamin-B1		20.0982
P20742	PZP_HUMAN	Pregnancy zone protein (C3 and PZP-like alpha-2-macroglobulin domain-containing protein 6)		2.23758	1.7987
P21333	FLNA_HUMAN	Filamin-A (FLN-A) (Actin-binding protein 280) (ABP-280) (Alpha-filamin) (Endothelial actin-binding protein) (Filamin-1) (Non-muscle filamin)		1.79232	1.63882
P21926	CD9_HUMAN	CD9 antigen (5H9 antigen) (Cell growth-inhibiting gene 2 protein) (Leukocyte antigen MIC3) (Motility-related protein) (MRP-1) (Tetraspanin-29) (Tspan-29) (p24) (CD antigen CD9)	4.56418	85.952	18.8319
P22392	NDKB_HUMAN	Nucleoside diphosphate kinase B (NDK B) (NDP kinase B) (EC 2.7.4.6) (C-myc purine-binding transcription factor PUF) (Histidine protein kinase NDKB) (EC 2.7.13.3) (nm23-H2)	2.08134	2.2805
P22792	CPN2_HUMAN	Carboxypeptidase N subunit 2 (Carboxypeptidase N 83 kDa chain) (Carboxypeptidase N large subunit) (Carboxypeptidase N polypeptide 2) (Carboxypeptidase N regulatory subunit)		2.06724	1.75292
P23142	FBLN1_HUMAN	Fibulin-1 (FIBL-1)	3.55317	5.46171
P23284	PPIB_HUMAN	Peptidyl-prolyl cis-trans isomerase B (PPIase B) (EC 5.2.1.8) (CYP-S1) (Cyclophilin B) (Rotamase B) (S-cyclophilin) (SCYLP)	2.09754	14.2038	6.77165
P23528	COF1_HUMAN	Cofilin-1 (18 kDa phosphoprotein) (p18) (Cofilin, non-muscle isoform)	2.97464	3.73946
P24158	PRTN3_HUMAN	Myeloblastin (EC 3.4.21.76) (AGP7) (C-ANCA antigen) (Leukocyte proteinase 3) (PR-3) (PR3) (Neutrophil proteinase 4) (NP-4) (P29) (Wegener autoantigen)	5.67549	43.3708	7.64177
P25774	CATS_HUMAN	Cathepsin S (EC 3.4.22.27)	0.570334	0.507474
P26038	MOES_HUMAN	Moesin (Membrane-organizing extension spike protein)	3.17279	5.92699	1.86807
P27797	CALR_HUMAN	Calreticulin (CRP55) (Calregulin) (Endoplasmic reticulum resident protein 60) (ERp60) (HACBP) (grp60)	4.49164	4.5199
P29401	TKT_HUMAN	Transketolase (TK) (EC 2.2.1.1)	2.35276	5.20493	2.21227
P30040	ERP29_HUMAN	Endoplasmic reticulum resident protein 29 (ERp29) (Endoplasmic reticulum resident protein 28) (ERp28) (Endoplasmic reticulum resident protein 31) (ERp31)	5.93041	12.1769
P30041	PRDX6_HUMAN	Peroxiredoxin-6 (EC 1.11.1.15) (1-Cys peroxiredoxin) (1-Cys PRX) (24 kDa protein) (Acidic calcium-independent phospholipase A2) (aiPLA2) (EC 3.1.1.4) (Antioxidant protein 2) (Liver 2D page spot 40) (Non-selenium glutathione peroxidase) (NSGPx) (Red blood cells page spot 12)	2.77408	5.83778	2.1044
P30101	PDIA3_HUMAN	Protein disulfide-isomerase A3 (EC 5.3.4.1) (58 kDa glucose-regulated protein) (58 kDa microsomal protein) (p58) (Disulfide isomerase ER-60) (Endoplasmic reticulum resident protein 57) (ER protein 57) (ERp57) (Endoplasmic reticulum resident protein 60) (ER protein 60) (ERp60)		1.90078	1.92052
P30740	ILEU_HUMAN	Leukocyte elastase inhibitor (LEI) (Monocyte/neutrophil elastase inhibitor) (EI) (M/NEI) (Peptidase inhibitor 2) (PI-2) (Serpin B1)	1.50788	3.24498	2.15201
P32119	PRDX2_HUMAN	Peroxiredoxin-2 (EC 1.11.1.15) (Natural killer cell-enhancing factor B) (NKEF-B) (PRP) (Thiol-specific antioxidant protein) (TSA) (Thioredoxin peroxidase 1) (Thioredoxin-dependent peroxide reductase 1)	0.432922	0.22382	0.516999
P35237	SPB6_HUMAN	Serpin B6 (Cytoplasmic antiproteinase) (CAP) (Peptidase inhibitor 6) (PI-6) (Placental thrombin inhibitor)	1.81912	5.13345	2.82194
P35579	MYH9_HUMAN	Myosin-9 (Cellular myosin heavy chain, type A) (Myosin heavy chain 9) (Myosin heavy chain, non-muscle IIa) (Non-muscle myosin heavy chain A) (NMMHC-A) (Non-muscle myosin heavy chain IIa) (NMMHC II-a) (NMMHC-IIA)	1.21093	1.85492	1.53182
P35858	ALS_HUMAN	Insulin-like growth factor-binding protein complex acid labile subunit (ALS)	1.50198	2.73488	1.82085
P37802	TAGL2_HUMAN	Transgelin-2 (Epididymis tissue protein Li 7e) (SM22-alpha homolog)	2.4912	3.82259	1.53444
P37837	TALDO_HUMAN	Transaldolase (EC 2.2.1.2)	2.01893	1.60251
P40197	GPV_HUMAN	Platelet glycoprotein V (GPV) (Glycoprotein 5) (CD antigen CD42d)	6.69296	62.8558	9.39132
P46940	IQGA1_HUMAN	Ras GTPase-activating-like protein IQGAP1 (p195)	3.68703	10.2002
P50395	GDIB_HUMAN	Rab GDP dissociation inhibitor beta (Rab GDI beta) (Guanosine diphosphate dissociation inhibitor 2) (GDI-2)	1.39775	2.29308	1.64055
P50453	SPB9_HUMAN	Serpin B9 (Cytoplasmic antiproteinase 3) (CAP-3) (CAP3) (Peptidase inhibitor 9) (PI-9)	Infinity	92.2558
P50552	VASP_HUMAN	Vasodilator-stimulated phosphoprotein (VASP)	2.36003	3.35416
P52566	GDIR2_HUMAN	Rho GDP-dissociation inhibitor 2 (Rho GDI 2) (Ly-GDI) (Rho-GDI beta)	2.41172	12.1327	5.03075
P59666	DEF3_HUMAN	Neutrophil defensin 3 (Defensin, alpha 3) (HNP-3) (HP-3) (HP3) [Cleaved into: HP 3-56; Neutrophil defensin 2 (HNP-2) (HP-2) (HP2)]	2.34284	4.47733	1.91107
P59998	ARPC4_HUMAN	Actin-related protein 2/3 complex subunit 4 (Arp2/3 complex 20 kDa subunit) (p20-ARC)	2.6395	32.7565	12.4101
P60174	TPIS_HUMAN	Triosephosphate isomerase (TIM) (EC 5.3.1.1) (Methylglyoxal synthase) (EC 4.2.3.3) (Triose-phosphate isomerase)	1.85139	4.63356	2.50275
P61158	ARP3_HUMAN	Actin-related protein 3 (Actin-like protein 3)	5.83868	4.53039
P62805	H4_HUMAN	Histone H4	1.42052	6.45117	4.54142
P62834	RAP1A_HUMAN	Ras-related protein Rap-1A (C21KG) (G-22K) (GTP-binding protein smg p21A) (Ras-related protein Krev-1)	4.0919	9.34579	2.28398
P62937	PPIA_HUMAN	Peptidyl-prolyl cis-trans isomerase A (PPIase A) (EC 5.2.1.8) (Cyclophilin A) (Cyclosporin A-binding protein) (Rotamase A) [Cleaved into: Peptidyl-prolyl cis-trans isomerase A, N-terminally processed]	3.14384	21.2163	6.74851
P62993	GRB2_HUMAN	Growth factor receptor-bound protein 2 (Adapter protein GRB2) (Protein Ash) (SH2/SH3 adapter GRB2)	2.1242	5.65052
P63104	1433Z_HUMAN	14-3-3 protein zeta/delta (Protein kinase C inhibitor protein 1) (KCIP-1)	1.5356	1.85903
P63261	ACTG_HUMAN	Actin, cytoplasmic 2 (Gamma-actin) [Cleaved into: Actin, cytoplasmic 2, N-terminally processed]	3.16328	8.04807	2.54422
P67936	TPM4_HUMAN	Tropomyosin alpha-4 chain (TM30p1) (Tropomyosin-4)		3.82638	2.58032
P68366	TBA4A_HUMAN	Tubulin alpha-4A chain (Alpha-tubulin 1) (Testis-specific alpha-tubulin) (Tubulin H2-alpha) (Tubulin alpha-1 chain)	5.71555	9.72883
P68871	HBB_HUMAN	Hemoglobin subunit beta (Beta-globin) (Hemoglobin beta chain) [Cleaved into: LVV-hemorphin-7; Spinorphin]	0.4289		2.04334
P69905	HBA_HUMAN	Hemoglobin subunit alpha (Alpha-globin) (Hemoglobin alpha chain)	0.455475		2.69402
P78417	GSTO1_HUMAN	Glutathione S-transferase omega-1 (GSTO-1) (EC 2.5.1.18) (Glutathione S-transferase omega 1-1) (GSTO 1-1) (Glutathione-dependent dehydroascorbate reductase) (EC 1.8.5.1) (Monomethylarsonic acid reductase) (MMA(V) reductase) (EC 1.20.4.2) (S-(Phenacyl)glutathione reductase) (SPG-R)	1.17907	1.47297	1.24926
P80188	NGAL_HUMAN	Neutrophil gelatinase-associated lipocalin (NGAL) (25 kDa alpha-2-microglobulin-related subunit of MMP-9) (Lipocalin-2) (Oncogene 24p3) (Siderocalin) (p25)	1.85339	8.55211	4.61431
Q01082	SPTB2_HUMAN	Spectrin beta chain, non-erythrocytic 1 (Beta-II spectrin) (Fodrin beta chain) (Spectrin, non-erythroid beta chain 1)	1.78195	5.27806	2.96196
Q01518	CAP1_HUMAN	Adenylyl cyclase-associated protein 1 (CAP 1)	2.02803	6.76819	3.33732
Q03591	FHR1_HUMAN	Complement factor H-related protein 1 (FHR-1) (H factor-like protein 1) (H-factor-like 1) (H36)	12.2745	5.99126
Q06830	PRDX1_HUMAN	Peroxiredoxin-1 (EC 1.11.1.15) (Natural killer cell-enhancing factor A) (NKEF-A) (Proliferation-associated gene protein) (PAG) (Thioredoxin peroxidase 2) (Thioredoxin-dependent peroxide reductase 2)	1.41148	1.54071
Q08830	FGL1_HUMAN	Fibrinogen-like protein 1 (HP-041) (Hepassocin) (HPS) (Hepatocyte-derived fibrinogen-related protein 1) (HFREP-1) (Liver fibrinogen-related protein 1) (LFIRE-1)		4.97771	3.51891
Q13201	MMRN1_HUMAN	Multimerin-1 (EMILIN-4) (Elastin microfibril interface located protein 4) (Elastin microfibril interfacer 4) (Endothelial cell multimerin) [Cleaved into: Platelet glycoprotein Ia*; 155 kDa platelet multimerin (p-155) (p155)]		0.482222
Q14019	COTL1_HUMAN	Coactosin-like protein	2.4884	12.7573	5.12671
Q14624	ITIH4_HUMAN	Inter-alpha-trypsin inhibitor heavy chain H4 (ITI heavy chain H4) (ITI-HC4) (Inter-alpha-inhibitor heavy chain 4) (Inter-alpha-trypsin inhibitor family heavy chain-related protein) (IHRP) (Plasma kallikrein sensitive glycoprotein 120) (Gp120) (PK-120) [Cleaved into: 70 kDa inter-alpha-trypsin inhibitor heavy chain H4; 35 kDa inter-alpha-trypsin inhibitor heavy chain H4]	2.50072	3.55083	1.41993
Q15084	PDIA6_HUMAN	Protein disulfide-isomerase A6 (EC 5.3.4.1) (Endoplasmic reticulum protein 5) (ER protein 5) (ERp5) (Protein disulfide isomerase P5) (Thioredoxin domain-containing protein 7)		3.99929	3.05391
Q15404	RSU1_HUMAN	Ras suppressor protein 1 (RSP-1) (Rsu-1)	1.99927	14.4863	7.24582
Q15907	RB11B_HUMAN	Ras-related protein Rab-11B (GTP-binding protein YPT3)	1.65421	7.44089	4.49816
Q5JXB2	UE2NL_HUMAN	Putative ubiquitin-conjugating enzyme E2 N-like (Epididymis tissue protein Li 174)	1.5801	4.00877	2.53704
Q5SYB0	FRPD1_HUMAN	FERM and PDZ domain-containing protein 1 (FERM domain-containing protein 2)	5.71303	26.6952	4.67269
Q6IBS0	TWF2_HUMAN	Twinfilin-2 (A6-related protein) (hA6RP) (Protein tyrosine kinase 9-like) (Twinfilin-1-like protein)	4.95677	Infinity
Q71DI3	H32_HUMAN	Histone H3.2 (Histone H3/m) (Histone H3/o)	2.00757	6.25835	3.11737
Q86UX7	URP2_HUMAN	Fermitin family homolog 3 (Kindlin-3) (MIG2-like protein) (Unc-112-related protein 2)	2.82737	5.26509	1.86219
Q86WZ0	HEAT4_HUMAN	HEAT repeat-containing protein 4	4.35516	3.41026	0.78304
Q86XH1	DRC11_HUMAN	Dynein regulatory complex protein 11 (IQ and AAA domain-containing protein 1)	0.632197	0.563093
Q8NBS9	TXND5_HUMAN	Thioredoxin domain-containing protein 5 (Endoplasmic reticulum resident protein 46) (ER protein 46) (ERp46) (Thioredoxin-like protein p46)		3.97417	2.85155
Q8TDB8	GTR14_HUMAN	Solute carrier family 2, facilitated glucose transporter member 14 (Glucose transporter type 14) (GLUT-14)	3.79415	24.6287
Q8WWA0	ITLN1_HUMAN	Intelectin-1 (ITLN-1) (Endothelial lectin HL-1) (Galactofuranose-binding lectin) (Intestinal lactoferrin receptor) (Omentin)		1.95305
Q99880	H2B1L_HUMAN	Histone H2B type 1-L (Histone H2B.c) (H2B/c)	2.15639	16.8071	7.79406
Q9BTM1	H2AJ_HUMAN	Histone H2A.J (H2a/j)	5.39001	35.3167	6.55225
Q9H299	SH3L3_HUMAN	SH3 domain-binding glutamic acid-rich-like protein 3 (SH3 domain-binding protein 1) (SH3BP-1)	2.94588	22.9527	7.79146
Q9H4B7	TBB1_HUMAN	Tubulin beta-1 chain	3.7664	5.44029
Q9HBI1	PARVB_HUMAN	Beta-parvin (Affixin)	3.01671	8.9776
Q9HC38	GLOD4_HUMAN	Glyoxalase domain-containing protein 4	1.58001	5.84923	3.70201
Q9NUQ9	FA49B_HUMAN	Protein FAM49B (L1)	5.7008	12.0156
Q9UBW5	BIN2_HUMAN	Bridging integrator 2 (Breast cancer-associated protein 1)	3.74397	45.3868	12.1227
Q9UBX5	FBLN5_HUMAN	Fibulin-5 (FIBL-5) (Developmental arteries and neural crest EGF-like protein) (Dance) (Urine p50 protein) (UP50)		7.94948
Q9UIB8	SLAF5_HUMAN	SLAM family member 5 (Cell surface antigen MAX.3) (Hly9-beta) (Leukocyte differentiation antigen CD84) (Signaling lymphocytic activation molecule 5) (CD antigen CD84)	3.7637	5.3365
Q9UJC5	SH3L2_HUMAN	SH3 domain-binding glutamic acid-rich-like protein 2 (Fovea-associated SH3 domain-binding protein)	1.76771	4.2658	2.41318
Q9ULV4	COR1C_HUMAN	Coronin-1C (Coronin-3) (hCRNN4)	21.1562	Infinity
Q9Y376	CAB39_HUMAN	Calcium-binding protein 39 (MO25alpha) (Protein Mo25)	2.82106	10.4454	3.70266
Q9Y490	TLN1_HUMAN	Talin-1	1.75928	3.56359	2.0256
P00747	PLMN_HUMAN	Plasminogen (EC 3.4.21.7) [Cleaved into: Plasmin heavy chain A; Activation peptide; Angiostatin; Plasmin heavy chain A, short form; Plasmin light chain B]			1.20985
P68036	UB2L3_HUMAN	Ubiquitin-conjugating enzyme E2 L3 (EC 2.3.2.23) (E2 ubiquitin-conjugating enzyme L3) (L-UBC) (UbcH7) (Ubiquitin carrier protein L3) (Ubiquitin-conjugating enzyme E2-F1) (Ubiquitin-protein ligase L3)
Q15014	MO4L2_HUMAN	Mortality factor 4-like protein 2 (MORF-related gene X protein) (Protein MSL3-2) (Transcription factor-like protein MRGX)	0.741769
Q16610	ECM1_HUMAN	Extracellular matrix protein 1 (Secretory component p85)	0.75354
P02747	C1QC_HUMAN	Complement C1q subcomponent subunit C	16.0424
Q15582	BGH3_HUMAN	Transforming growth factor-beta-induced protein ig-h3 (Beta ig-h3) (Kerato-epithelin) (RGD-containing collagen-associated protein) (RGD-CAP)			1.7171
P40925	MDHC_HUMAN	Malate dehydrogenase, cytoplasmic (EC 1.1.1.37) (Cytosolic malate dehydrogenase) (Diiodophenylpyruvate reductase) (EC 1.1.1.96)			Infinity
